# Supplementary material for: Modulation of cellular transcriptome and proteome composition by azidohomoalanine—implications on click chemistry–based secretome analysis
Source: J Mol Med (Berl). 2023 May 26;101(7):855–67. doi: 10.1007/s00109-023-02333-4 (PMC10300158; doi:10.1007/s00109-023-02333-4)
Supplement: Supplementary file 5 — Supplementary file5 (XLSX 190 KB) [file 109_2023_2333_MOESM5_ESM.xlsx]

## Sheet: a549
UP in AHA (242)					DOWN in AHA (233)
Accession	Entry	Description	log2 ratio A549		Accession	Entry	Description	log2 ratio A549
A6NCE7	MAP1LC3B2	Microtubule-associated proteins 1A/1B light chain 3 beta 2	-1.17863		E9PRG8	C11orf98	Uncharacterized protein C11orf98	7.92328
L0R6Q1	SLC35A4		-7.42864		O00291	HIP1	Huntingtin-interacting protein 1	8.17572
O00161	SNAP23	Synaptosomal-associated protein 23	-1.12778		O00330	PDHX	Pyruvate dehydrogenase protein X component, mitochondrial	7.21954
O00220	TNFRSF10A	Tumor necrosis factor receptor superfamily member 10A	-1.17048		O00767	SCD	Acyl-CoA desaturase	7.96962
O00391	QSOX1	Sulfhydryl oxidase 1	-4.26156		O14545	TRAFD1	TRAF-type zinc finger domain-containing protein 1	3.72347
O00461	GOLIM4	Golgi integral membrane protein 4	-1.13581		O14578	CIT	Citron Rho-interacting kinase	6.58394
O14561	NDUFAB1	Acyl carrier protein, mitochondrial	-1.06801		O14683	TP53I11	Tumor protein p53-inducible protein 11	7.20957
O14562	UBFD1	Ubiquitin domain-containing protein UBFD1	-1.18478		O14786	NRP1	Neuropilin-1	7.97975
O14618	CCS	Copper chaperone for superoxide dismutase	-7.21785		O15031	PLXNB2	Plexin-B2	7.39924
O14657	TOR1B	Torsin-1B	-1.30073		O15121	DEGS1	Sphingolipid delta(4)-desaturase DES1	7.32657
O14681	EI24	Etoposide-induced protein 2.4 homolog	-7.15642		O15294	OGT	UDP-N-acetylglucosamine--peptide N-acetylglucosaminyltransferase 110 kDa subunit	7.25317
O14763	TNFRSF10B	Tumor necrosis factor receptor superfamily member 10B	-1.82557		O15321	TM9SF1	Transmembrane 9 superfamily member 1	6.00206
O15066	KIF3B	Kinesin-like protein KIF3B	-5.69013		O43709	WBSCR22	Probable 18S rRNA (guanine-N(7))-methyltransferase	6.9431
O15228	GNPAT	Dihydroxyacetone phosphate acyltransferase	-7.28373		O43847	NRD1	Nardilysin	7.00114
O15235	MRPS12	28S ribosomal protein S12, mitochondrial	-1.07028		O60427	FADS1	Fatty acid desaturase 1	6.96597
O15381	NVL	Nuclear valosin-containing protein-like	-5.128		O60437	PPL	Periplakin	1.23428
O60825	PFKFB2	6-phosphofructo-2-kinase/fructose-2,6-bisphosphatase 2	-2.75086		O75330	HMMR	Hyaluronan mediated motility receptor	5.10576
O60830	TIMM17B	Mitochondrial import inner membrane translocase subunit Tim17-B	-4.46718		O75616	ERAL1	GTPase Era, mitochondrial	5.32929
O75394	MRPL33	39S ribosomal protein L33, mitochondrial	-7.33513		O75674	TOM1L1	TOM1-like protein 1	6.67571
O75718	CRTAP	Cartilage-associated protein	-1.09846		O75717	WDHD1	WD repeat and HMG-box DNA-binding protein 1	7.34196
O94842	TOX4	TOX high mobility group box family member 4	-1.47477		O75794	CDC123	Cell division cycle protein 123 homolog	6.7887
O94851	MICAL2	Protein-methionine sulfoxide oxidase MICAL2	-5.32099		O75886	STAM2	Signal transducing adapter molecule 2	5.3862
O94901	SUN1	SUN domain-containing protein 1	-7.43325		O95149	SNUPN	Snurportin-1	2.98834
O95429	BAG4	BAG family molecular chaperone regulator 4	-6.28607		O95155	UBE4B	Ubiquitin conjugation factor E4 B	3.80939
O95433	AHSA1	Activator of 90 kDa heat shock protein ATPase homolog 1	-1.08893		O95395	GCNT3	Beta-1,3-galactosyl-O-glycosyl-glycoprotein beta-1,6-N-acetylglucosaminyltransferase 3	1.51651
O95721	SNAP29	Synaptosomal-associated protein 29	-6.99015		O95396	MOCS3	Adenylyltransferase and sulfurtransferase MOCS3	4.6531
O95817	BAG3	BAG family molecular chaperone regulator 3	-2.28403		O95486	SEC24A	Protein transport protein Sec24A	4.96752
P00813	ADA	Adenosine deaminase	-1.43635		O95602	POLR1A	DNA-directed RNA polymerase I subunit RPA1	7.01761
P04792	HSPB1	Heat shock protein beta-1	-1.56212		O95864	FADS2	Fatty acid desaturase 2	1.56903
P05067	APP	Amyloid beta A4 protein	-8.07547		P00374	DHFR	Dihydrofolate reductase	7.16827
P05114	HMGN1	Non-histone chromosomal protein HMG-14	-7.1372		P04150	NR3C1	Glucocorticoid receptor	6.9046
P08174	CD55	Complement decay-accelerating factor	-1.58545		P04818	TYMS	Thymidylate synthase	7.85353
P0CG12	CHTF8	Chromosome transmission fidelity protein 8 homolog isoform 2	-7.07202		P05109	S100A8	Protein S100-A8	8.01511
P0DMV9	HSPA1B	Heat shock 70 kDa protein 1B	-2.06108		P08069	IGF1R	Insulin-like growth factor 1 receptor	1.53848
P10909	CLU	Clusterin	-3.40121		P08581	MET	Hepatocyte growth factor receptor	1.08129
P11021	HSPA5	78 kDa glucose-regulated protein	-1.1993		P09884	POLA1	DNA polymerase alpha catalytic subunit	6.5044
P11047	LAMC1	Laminin subunit gamma-1	-1.04147		P11498	PC	Pyruvate carboxylase, mitochondrial	7.2135
P15407	FOSL1	Fos-related antigen 1	-7.19737		P12277	CKB	Creatine kinase B-type	5.68193
Q96QV6	HIST1H2AA	Histone H2A type 1-A	-2.00513		P15428	HPGD	15-hydroxyprostaglandin dehydrogenase [NAD(+)]	1.13331
P17028	ZNF24	Zinc finger protein 24	-1.14248		P16402	HIST1H1D	Histone H1.3	1.06259
P17066	HSPA6	Heat shock 70 kDa protein 6	-1.82778		P16930	FAH	Fumarylacetoacetase	6.67701
P17152	TMEM11	Transmembrane protein 11, mitochondrial	-1.14165		P17544	ATF7	Cyclic AMP-dependent transcription factor ATF-7	4.93973
P17676	CEBPB	CCAAT/enhancer-binding protein beta	-7.32881		P17858	PFKL	ATP-dependent 6-phosphofructokinase, liver type	7.36526
P18583	SON	Protein SON	-1.09834		P18827	SDC1	Syndecan-1	8.09336
P21281	ATP6V1B2	V-type proton ATPase subunit B, brain isoform	-2.09203		P22033	MUT	Methylmalonyl-CoA mutase, mitochondrial	6.50253
Q8IZX4	TAF1L	Transcription initiation factor TFIID subunit 1-like	-4.38711		P23497	SP100	Nuclear autoantigen Sp-100	1.10162
P23634	ATP2B4	Plasma membrane calcium-transporting ATPase 4	-4.37591		P24928	POLR2A	DNA-directed RNA polymerase II subunit RPB1	7.21365
P25685	DNAJB1	DnaJ homolog subfamily B member 1	-1.97503		P24941	CDK2	Cyclin-dependent kinase 2	6.68717
P26572	MGAT1	Alpha-1,3-mannosyl-glycoprotein 2-beta-N-acetylglucosaminyltransferase	-6.23626		P27216	ANXA13	Annexin A13	6.84801
P29084	GTF2E2	Transcription initiation factor IIE subunit beta	-7.60476		P28347	TEAD1	Transcriptional enhancer factor TEF-1	5.6635
P29317	EPHA2	Ephrin type-A receptor 2	-1.05404		P31151	S100A7	Protein S100-A7	6.54397
P31153	MAT2A	S-adenosylmethionine synthase isoform type-2	-2.27503		P31350	RRM2	Ribonucleoside-diphosphate reductase subunit M2	7.43013
P31689	DNAJA1	DnaJ homolog subfamily A member 1	-1.39613		P31483	TIA1	Nucleolysin TIA-1 isoform p40	6.78639
P39060	COL18A1	Collagen alpha-1(XVIII) chain	-1.57103		P34913	EPHX2	Bifunctional epoxide hydrolase 2	4.75262
P40818	USP8	Ubiquitin carboxyl-terminal hydrolase 8	-5.90755		P35573	AGL	Glycogen debranching enzyme	4.74477
P46199	MTIF2	Translation initiation factor IF-2, mitochondrial	-1.07591		P37268	FDFT1	Squalene synthase	6.75267
P48729	CSNK1A1	Casein kinase I isoform alpha	-1.43727		P40306	PSMB10	Proteasome subunit beta type-10	4.5216
P49585	PCYT1A	Choline-phosphate cytidylyltransferase A	-7.52519		P40692	MLH1	DNA mismatch repair protein Mlh1	5.99845
P51151	RAB9A	Ras-related protein Rab-9A	-1.10133		P41214	EIF2D	Eukaryotic translation initiation factor 2D	1.0606
P51608	MECP2	Methyl-CpG-binding protein 2	-7.24245		P41219	PRPH	Peripherin	6.74094
P52739	ZNF131	Zinc finger protein 131	-4.19285		P42345	MTOR	Serine/threonine-protein kinase mTOR	5.83539
P53611	RABGGTB	Geranylgeranyl transferase type-2 subunit beta	-5.29419		P43353	ALDH3B1	Aldehyde dehydrogenase family 3 member B1	7.2334
P55145	MANF	Mesencephalic astrocyte-derived neurotrophic factor	-1.36125		P46934	NEDD4	E3 ubiquitin-protein ligase NEDD4	4.28063
P55795	HNRNPH2	Heterogeneous nuclear ribonucleoprotein H2	-1.616		P47895	ALDH1A3	Aldehyde dehydrogenase family 1 member A3	7.00387
P55854	SUMO3	Small ubiquitin-related modifier 3	-6.31165		P48449	LSS	Lanosterol synthase	6.5412
P56945	BCAR1	Breast cancer anti-estrogen resistance protein 1	-1.52607		P49459	UBE2A	Ubiquitin-conjugating enzyme E2 A	7.1918
P58876	HIST1H2BD	Histone H2B type 1-D	-5.17453		P50895	BCAM	Basal cell adhesion molecule	1.90521
P61088	UBE2N	Ubiquitin-conjugating enzyme E2 N	-1.09224		P51692	STAT5B	Signal transducer and activator of transcription 5B	5.56916
P61604	HSPE1	10 kDa heat shock protein, mitochondrial	-1.28049		P51784	USP11	Ubiquitin carboxyl-terminal hydrolase 11	6.47135
P68431	HIST1H3A	Histone H3.1	-1.80044		P52701	MSH6	DNA mismatch repair protein Msh6	8.1511
P69849	NOMO3	Nodal modulator 3	-7.81359		P53355	DAPK1	Death-associated protein kinase 1	5.52355
P78345	RPP38	Ribonuclease P protein subunit p38	-7.32386		P57678	GEMIN4	Gem-associated protein 4	6.48635
P82094	TMF1	TATA element modulatory factor	-8.04115		P61966	AP1S1	AP-1 complex subunit sigma-1A	7.47728
Q00577	PURA	Transcriptional activator protein Pur-alpha	-1.19202		P62328	TMSB4X	Thymosin beta-4	8.57859
Q02040	AKAP17A	A-kinase anchor protein 17A	-1.19677		P62745	RHOB	Rho-related GTP-binding protein RhoB	6.97099
Q02790	FKBP4	Peptidyl-prolyl cis-trans isomerase FKBP4	-1.23641		P63027	VAMP2	Vesicle-associated membrane protein 2	6.75135
Q03405	PLAUR	Urokinase plasminogen activator surface receptor	-7.83847		P63151	PPP2R2A	Serine/threonine-protein phosphatase 2A 55 kDa regulatory subunit B alpha isoform	1.00732
Q03519	TAP2	Antigen peptide transporter 2	-1.13102		P78316	NOP14	Nucleolar protein 14	8.05302
Q04206	RELA	Transcription factor p65	-7.29067		P78368	CSNK1G2	Casein kinase I isoform gamma-2	2.86903
Q08378	GOLGA3	Golgin subfamily A member 3	-7.34696		P82914	MRPS15	28S ribosomal protein S15, mitochondrial	6.72614
Q0VDF9	HSPA14	Heat shock 70 kDa protein 14	-7.61014		P86791	CCZ1	Vacuolar fusion protein CCZ1 homolog	4.3321
Q10469	MGAT2	Alpha-1,6-mannosyl-glycoprotein 2-beta-N-acetylglucosaminyltransferase	-7.4686		P98155	VLDLR	Very low-density lipoprotein receptor	2.15269
Q12769	NUP160	Nuclear pore complex protein Nup160	-9.87251		P98194	ATP2C1	Calcium-transporting ATPase type 2C member 1	1.97788
Q12830	BPTF	Nucleosome-remodeling factor subunit BPTF	-4.36133		Q00403	GTF2B	Transcription initiation factor IIB	6.75959
Q12899	TRIM26	Tripartite motif-containing protein 26	-6.40405		Q01415	GALK2	N-acetylgalactosamine kinase	1.44897
Q13015	MLLT11	Protein AF1q	-1.24069		Q03426	MVK	Mevalonate kinase	6.41423
Q13049	TRIM32	E3 ubiquitin-protein ligase TRIM32	-5.98295		Q07864	POLE	DNA polymerase epsilon catalytic subunit A	4.93101
Q13416	ORC2	Origin recognition complex subunit 2	-1.0253		Q07973	CYP24A1	1,25-dihydroxyvitamin D(3) 24-hydroxylase, mitochondrial	6.82532
Q13501	SQSTM1	Sequestosome-1	-1.04421		Q12802	AKAP13	A-kinase anchor protein 13	7.23249
Q13637	RAB32	Ras-related protein Rab-32	-7.23512		Q13488	TCIRG1	V-type proton ATPase 116 kDa subunit a isoform 3	6.08677
Q13641	TPBG	Trophoblast glycoprotein	-8.6595		Q13496	MTM1	Myotubularin	8.97046
Q14691	GINS1	DNA replication complex GINS protein PSF1	-1.75454		Q13823	GNL2	Nucleolar GTP-binding protein 2	7.34121
Q14692	BMS1	Ribosome biogenesis protein BMS1 homolog	-3.36059		Q14126	DSG2	Desmoglein-2	2.58567
Q15007	WTAP	Pre-mRNA-splicing regulator WTAP	-7.30079		Q14244	MAP7	Ensconsin	6.99684
Q15042	RAB3GAP1	Rab3 GTPase-activating protein catalytic subunit	-7.33734		Q14527	HLTF	Helicase-like transcription factor	6.08204
Q15048	LRRC14	Leucine-rich repeat-containing protein 14	-3.70386		Q14534	SQLE	Squalene monooxygenase	5.82164
Q15126	PMVK	Phosphomevalonate kinase	-6.37883		Q14653	IRF3	Interferon regulatory factor 3	6.75667
Q15390	MTFR1	Mitochondrial fission regulator 1	-5.96157		Q15004	KIAA0101	PCNA-associated factor	7.0024
Q15545	TAF7	Transcription initiation factor TFIID subunit 7	-1.43146		Q15172	PPP2R5A	Serine/threonine-protein phosphatase 2A 56 kDa regulatory subunit alpha isoform	5.73561
Q15814	TBCC	Tubulin-specific chaperone C	-1.00128		Q15398	DLGAP5	Disks large-associated protein 5	6.417
Q15819	UBE2V2	Ubiquitin-conjugating enzyme E2 variant 2	-8.4022		Q15437	SEC23B	Protein transport protein Sec23B	7.51062
Q15904	ATP6AP1	V-type proton ATPase subunit S1	-1.26443		Q15833	STXBP2	Syntaxin-binding protein 2	6.32768
Q16763	UBE2S	Ubiquitin-conjugating enzyme E2 S	-1.17509		Q16850	CYP51A1	Lanosterol 14-alpha demethylase	2.03436
Q3B7T1	EDRF1	Erythroid differentiation-related factor 1	-1.38109		Q16875	PFKFB3	6-phosphofructo-2-kinase/fructose-2,6-bisphosphatase 3	6.48248
Q4J6C6	PREPL	Prolyl endopeptidase-like	-5.12956		Q4V328	GRIPAP1	GRIP1-associated protein 1	5.44092
Q58FF6	HSP90AB4P	Putative heat shock protein HSP 90-beta 4	-7.92052		Q53EL6	PDCD4	Programmed cell death protein 4	5.533
Q58FF8	HSP90AB2P	Putative heat shock protein HSP 90-beta 2	-1.19152		Q53EZ4	CEP55	Centrosomal protein of 55 kDa	6.45772
Q5EBL4	RILPL1	RILP-like protein 1	-5.6949		Q5M775	SPECC1	Cytospin-B	5.99659
Q5JRA6	MIA3	Melanoma inhibitory activity protein 3	-2.64541		Q5T1M5	FKBP15	FK506-binding protein 15	6.26783
Q5UCC4	EMC10	ER membrane protein complex subunit 10	-1.09345		Q5T3I0	GPATCH4	G patch domain-containing protein 4	2.33523
Q69YN4	KIAA1429	Protein virilizer homolog	-1.26899		Q5T447	HECTD3	E3 ubiquitin-protein ligase HECTD3	4.8476
Q6I9Y2	THOC7	THO complex subunit 7 homolog	-7.67976		Q5TDH0	DDI2	Protein DDI1 homolog 2	5.57653
Q6NYC1	JMJD6	Bifunctional arginine demethylase and lysyl-hydroxylase JMJD6	-1.47864		Q5VZK9	LRRC16A	Leucine-rich repeat-containing protein 16A	5.00861
Q6P1X6	C8orf82	UPF0598 protein C8orf82	-6.55489		Q6IA86	ELP2	Elongator complex protein 2	5.36301
Q6P4E1	CASC4	Protein CASC4	-9.9938		Q6IN84	MRM1	rRNA methyltransferase 1, mitochondrial	6.70721
Q6P9B9	INTS5	Integrator complex subunit 5	-3.57564		Q6NUM9	RETSAT	All-trans-retinol 13,14-reductase	6.9102
Q6PJT7	ZC3H14	Zinc finger CCCH domain-containing protein 14	-1.04451		Q6P1N0	CC2D1A	Coiled-coil and C2 domain-containing protein 1A	4.89281
Q6Y7W6	GIGYF2	PERQ amino acid-rich with GYF domain-containing protein 2	-7.14704		Q6P1N9	TATDN1	Putative deoxyribonuclease TATDN1	7.2311
Q6ZN55	ZNF574	Zinc finger protein 574	-1.95387		Q6P4I2	WDR73	WD repeat-containing protein 73	5.49733
Q6ZXV5	TMTC3	Transmembrane and TPR repeat-containing protein 3	-1.97756		Q6PL18	ATAD2	ATPase family AAA domain-containing protein 2	4.4088
Q71DI3	HIST2H3A	Histone H3.2	-7.2412		Q6XZF7	DNMBP	Dynamin-binding protein	5.36027
Q71RC2	LARP4	La-related protein 4	-1.07379		Q6ZT12	UBR3	E3 ubiquitin-protein ligase UBR3	2.88201
Q71RG4	TMUB2	Transmembrane and ubiquitin-like domain-containing protein 2	-1.58077		Q7KZI7	MARK2	Serine/threonine-protein kinase MARK2	6.10216
Q7Z4Q2	HEATR3	HEAT repeat-containing protein 3	-2.75318		Q7L804	RAB11FIP2	Rab11 family-interacting protein 2	3.52219
Q7Z4S6	KIF21A	Kinesin-like protein KIF21A	-5.67814		Q7LBC6	KDM3B	Lysine-specific demethylase 3B	6.08946
Q7Z6E9	RBBP6	E3 ubiquitin-protein ligase RBBP6	-7.71006		Q7Z4H7	HAUS6	HAUS augmin-like complex subunit 6	1.42231
Q86U38	NOP9	Nucleolar protein 9	-1.19047		Q7Z6B7	SRGAP1	SLIT-ROBO Rho GTPase-activating protein 1	3.8328
Q86UA1	PRPF39	Pre-mRNA-processing factor 39	-1.1403		Q86V21	AACS	Acetoacetyl-CoA synthetase	5.98359
Q86UK7	ZNF598	Zinc finger protein 598	-5.78092		Q86VI3	IQGAP3	Ras GTPase-activating-like protein IQGAP3	6.25736
Q86UU0	BCL9L	B-cell CLL/lymphoma 9-like protein	-1.16631		Q8IUC4	RHPN2	Rhophilin-2	6.46146
Q86VR2	FAM134C	Protein FAM134C	-1.02924		Q8IUD2	ERC1	ELKS/Rab6-interacting/CAST family member 1	7.05688
Q86W50	METTL16	Methyltransferase-like protein 16	-1.0589		Q8IVL5	LEPREL1	Prolyl 3-hydroxylase 2	4.79272
Q86WA8	LONP2	Lon protease homolog 2, peroxisomal	-3.05611		Q8IWV8	UBR2	E3 ubiquitin-protein ligase UBR2	5.13747
Q86X10	RALGAPB	Ral GTPase-activating protein subunit beta	-1.62788		Q8IX01	SUGP2	SURP and G-patch domain-containing protein 2	1.13617
Q86XL3	ANKLE2	Ankyrin repeat and LEM domain-containing protein 2	-8.29597		Q8IY22	CMIP	C-Maf-inducing protein	6.93458
Q8IU81	IRF2BP1	Interferon regulatory factor 2-binding protein 1	-1.30561		Q8N3C0	ASCC3	Activating signal cointegrator 1 complex subunit 3	2.05792
Q8IUF8	MINA	Bifunctional lysine-specific demethylase and histidyl-hydroxylase MINA	-7.10293		Q8N3D4	EHBP1L1	EH domain-binding protein 1-like protein 1	6.57542
Q8IWB1	ITPRIP	Inositol 1,4,5-trisphosphate receptor-interacting protein	-7.99806		Q8N6R0	METTL13	Methyltransferase-like protein 13	6.00758
Q8IYB8	SUPV3L1	ATP-dependent RNA helicase SUPV3L1, mitochondrial	-7.60031		Q8ND30	PPFIBP2	Liprin-beta-2	1.21878
Q8IYD1	GSPT2	Eukaryotic peptide chain release factor GTP-binding subunit ERF3B	-6.04685		Q8NEM2	SHCBP1	SHC SH2 domain-binding protein 1	1.54339
Q8IYQ7	THNSL1	Threonine synthase-like 1	-6.25652		Q8NFF5	FLAD1	FAD synthase	4.63373
Q8N201	INTS1	Integrator complex subunit 1	-4.04505		Q8TD19	NEK9	Serine/threonine-protein kinase Nek9	7.55287
Q8N983	MRPL43	39S ribosomal protein L43, mitochondrial	-7.58724		Q8TEX9	IPO4	Importin-4	1.5938
Q8N9N8	EIF1AD	Probable RNA-binding protein EIF1AD	-1.5116		Q8WTS6	SETD7	Histone-lysine N-methyltransferase SETD7	6.34869
Q8NC56	LEMD2	LEM domain-containing protein 2	-1.0291		Q8WUA4	GTF3C2	General transcription factor 3C polypeptide 2	6.53124
Q8NEF9	SRFBP1	Serum response factor-binding protein 1	-1.09042		Q8WV41	SNX33	Sorting nexin-33	5.08624
Q8NEW0	SLC30A7	Zinc transporter 7	-8.00345		Q8WVX9	FAR1	Fatty acyl-CoA reductase 1	6.6007
Q8NFQ8	TOR1AIP2	Torsin-1A-interacting protein 2	-1.00482		Q8WXG6	MADD	MAP kinase-activating death domain protein	4.34118
Q8TCU4	ALMS1	Alstrom syndrome protein 1	-1.32133		Q92530	PSMF1	Proteasome inhibitor PI31 subunit	1.04285
Q8TF74	WIPF2	WAS/WASL-interacting protein family member 2	-1.17596		Q92805	GOLGA1	Golgin subfamily A member 1	5.88038
Q8WUM4	PDCD6IP	Programmed cell death 6-interacting protein	-1.20244		Q92823	NRCAM	Neuronal cell adhesion molecule	7.3834
Q8WUX2	CHAC2	Putative glutathione-specific gamma-glutamylcyclotransferase 2	-6.90953		Q92922	SMARCC1	SWI/SNF complex subunit SMARCC1	6.84824
Q8WVQ1	CANT1	Soluble calcium-activated nucleotidase 1	-6.81786		Q92979	EMG1	Ribosomal RNA small subunit methyltransferase NEP1	8.60005
Q8WWQ0	PHIP	PH-interacting protein	-1.08445		Q92990	GLMN	Glomulin	5.25891
Q8WXA9	SREK1	Splicing regulatory glutamine/lysine-rich protein 1	-7.04664		Q93050	ATP6V0A1	V-type proton ATPase 116 kDa subunit a isoform 1	7.11386
Q8WXD5	GEMIN6	Gem-associated protein 6	-7.47059		Q93074	MED12	Mediator of RNA polymerase II transcription subunit 12	4.61717
Q92522	H1FX	Histone H1x	-1.13894		Q969S9	GFM2	Ribosome-releasing factor 2, mitochondrial	5.32372
Q92598	HSPH1	Heat shock protein 105 kDa	-1.52352		Q96BS2	TESC	Calcineurin B homologous protein 3	7.30143
Q92820	GGH	Gamma-glutamyl hydrolase	-1.3914		Q96D46	NMD3	60S ribosomal export protein NMD3	7.27476
Q92930	RAB8B	Ras-related protein Rab-8B	-1.03183		Q96D53	ADCK4	AarF domain-containing protein kinase 4	1.00918
Q969T9	WBP2	WW domain-binding protein 2	-1.04643		Q96EK5	KIAA1279	KIF1-binding protein	7.42868
Q96C57	C12orf43	Uncharacterized protein C12orf43	-7.24329		Q96EL2	MRPS24	28S ribosomal protein S24, mitochondrial	6.43959
Q96CN9	GCC1	GRIP and coiled-coil domain-containing protein 1	-1.04673		Q96ER3	SAAL1	Protein SAAL1	6.69717
Q96CP6	GRAMD1A	GRAM domain-containing protein 1A	-1.2733		Q96F63	CCDC97	Coiled-coil domain-containing protein 97	4.91375
Q96CS3	FAF2	FAS-associated factor 2	-1.11584		Q96FK6	WDR89	WD repeat-containing protein 89	5.85746
Q96ER9	CCDC51	Coiled-coil domain-containing protein 51	-1.30128		Q96GA3	LTV1	Protein LTV1 homolog	6.0948
Q96FV9	THOC1	THO complex subunit 1	-6.93575		Q96GD4	AURKB	Aurora kinase B	7.21501
Q96G23	CERS2	Ceramide synthase 2	-1.2293		Q96GX5	MASTL	Serine/threonine-protein kinase greatwall	4.6393
Q96GZ6	SLC41A3	Solute carrier family 41 member 3	-4.53433		Q96HQ2	CDKN2AIPNL	CDKN2AIP N-terminal-like protein	6.55438
Q96JH7	VCPIP1	Deubiquitinating protein VCIP135	-1.11567		Q96HY7	DHTKD1	Probable 2-oxoglutarate dehydrogenase E1 component DHKTD1, mitochondrial	6.1848
Q96JM3	CHAMP1	Chromosome alignment-maintaining phosphoprotein 1	-1.027		Q96L93	KIF16B	Kinesin-like protein KIF16B	4.67356
Q96K37	SLC35E1	Solute carrier family 35 member E1	-7.02012		Q96N67	DOCK7	Dedicator of cytokinesis protein 7	4.0918
Q96K76	USP47	Ubiquitin carboxyl-terminal hydrolase 47	-1.34575		Q96RE7	NACC1	Nucleus accumbens-associated protein 1	6.24855
Q96MX3	ZNF48	Zinc finger protein 48	-6.06602		Q96RR4	CAMKK2	Calcium/calmodulin-dependent protein kinase kinase 2	3.85616
Q96P16	RPRD1A	Regulation of nuclear pre-mRNA domain-containing protein 1A	-1.00488		Q96SB4	SRPK1	SRSF protein kinase 1	7.47236
Q96PV6	LENG8	Leukocyte receptor cluster member 8	-5.87421		Q96SB8	SMC6	Structural maintenance of chromosomes protein 6	7.28685
Q96Q45	TMEM237	Transmembrane protein 237	-1.02134		Q96T88	UHRF1	E3 ubiquitin-protein ligase UHRF1	6.34593
Q96QC0	PPP1R10	Serine/threonine-protein phosphatase 1 regulatory subunit 10	-1.22166		Q99618	CDCA3	Cell division cycle-associated protein 3	4.50069
Q96QE5	TEFM	Transcription elongation factor, mitochondrial	-4.90765		Q9BPZ3	PAIP2	Polyadenylate-binding protein-interacting protein 2	5.78744
Q96SZ5	ADO	2-aminoethanethiol dioxygenase	-5.42952		Q9BQ75	CMSS1	Protein CMSS1	7.93301
Q96T37	RBM15	Putative RNA-binding protein 15	-1.26882		Q9BQS8	FYCO1	FYVE and coiled-coil domain-containing protein 1	4.96047
Q99595	TIMM17A	Mitochondrial import inner membrane translocase subunit Tim17-A	-5.51797		Q9BRT9	GINS4	DNA replication complex GINS protein SLD5	7.43408
Q9BQE4	VIMP	Selenoprotein S	-6.4658		Q9BTC8	MTA3	Metastasis-associated protein MTA3	5.53739
Q9BTC0	DIDO1	Death-inducer obliterator 1	-7.65133		Q9BTE6	AARSD1	Alanyl-tRNA editing protein Aarsd1	6.70432
Q9BU76	MMTAG2	Multiple myeloma tumor-associated protein 2	-5.81373		Q9BUI4	POLR3C	DNA-directed RNA polymerase III subunit RPC3	5.58195
Q9BUN8	DERL1	Derlin-1	-6.03241		Q9BV86	NTMT1	N-terminal Xaa-Pro-Lys N-methyltransferase 1	7.78333
Q9BX79	STRA6	Stimulated by retinoic acid gene 6 protein homolog	-7.71702		Q9BVG9	PTDSS2	Phosphatidylserine synthase 2	6.64807
Q9BXP2	SLC12A9	Solute carrier family 12 member 9	-4.77332		Q9BW30	TPPP3	Tubulin polymerization-promoting protein family member 3	6.68617
Q9BYN0	SRXN1	Sulfiredoxin-1	-1.85562		Q9BW71	HIRIP3	HIRA-interacting protein 3	5.79037
Q9GZR7	DDX24	ATP-dependent RNA helicase DDX24	-1.1195		Q9BXW9	FANCD2	Fanconi anemia group D2 protein	1.19312
Q9H089	LSG1	Large subunit GTPase 1 homolog	-7.6975		Q9BY67	CADM1	Cell adhesion molecule 1	5.3803
Q9H0U3	MAGT1	Magnesium transporter protein 1	-1.31318		Q9BYN8	MRPS26	28S ribosomal protein S26, mitochondrial	1.15951
Q9H1B7	IRF2BPL	Interferon regulatory factor 2-binding protein-like	-1.22143		Q9BZF9	UACA	Uveal autoantigen with coiled-coil domains and ankyrin repeats	7.66145
Q9H2H9	SLC38A1	Sodium-coupled neutral amino acid transporter 1	-1.2054		Q9H0H5	RACGAP1	Rac GTPase-activating protein 1	2.77098
Q9H2K0	MTIF3	Translation initiation factor IF-3, mitochondrial	-1.52987		Q9H4L7	SMARCAD1	SWI/SNF-related matrix-associated actin-dependent regulator of chromatin subfamily A containing DEAD/H box 1	5.61282
Q9H3Q1	CDC42EP4	Cdc42 effector protein 4	-1.05538		Q9H8V3	ECT2	Protein ECT2	5.81314
Q9H490	PIGU	Phosphatidylinositol glycan anchor biosynthesis class U protein	-1.197		Q9H9A5	CNOT10	CCR4-NOT transcription complex subunit 10	3.84576
Q9H4A3	WNK1	Serine/threonine-protein kinase WNK1	-6.56334		Q9H9E3	COG4	Conserved oligomeric Golgi complex subunit 4	5.16895
Q9H553	ALG2	Alpha-1,3/1,6-mannosyltransferase ALG2	-1.37449		Q9H9T3	ELP3	Elongator complex protein 3	6.4121
Q9H6E5	TUT1	Speckle targeted PIP5K1A-regulated poly(A) polymerase	-2.47376		Q9HCN4	GPN1	GPN-loop GTPase 1	6.5576
Q9H7E9	C8orf33	UPF0488 protein C8orf33	-3.05616		Q9NPH2	ISYNA1	Inositol-3-phosphate synthase 1	7.01705
Q9H814	PHAX	Phosphorylated adapter RNA export protein	-1.13897		Q9NRF8	CTPS2	CTP synthase 2	6.01188
Q9H944	MED20	Mediator of RNA polymerase II transcription subunit 20	-6.3332		Q9NRZ9	HELLS	Lymphoid-specific helicase	6.72058
Q9H9C1	VIPAS39	Spermatogenesis-defective protein 39 homolog	-1.06025		Q9NS87	KIF15	Kinesin-like protein KIF15	5.71231
Q9H9P8	L2HGDH	L-2-hydroxyglutarate dehydrogenase, mitochondrial	-1.10255		Q9NUQ2	AGPAT5	1-acyl-sn-glycerol-3-phosphate acyltransferase epsilon	7.28172
Q9H9Y2	RPF1	Ribosome production factor 1	-1.40907		Q9NVH2	INTS7	Integrator complex subunit 7	5.01015
Q9HBH5	RDH14	Retinol dehydrogenase 14	-7.29535		Q9NVI1	FANCI	Fanconi anemia group I protein	7.2762
Q9HC36	RNMTL1	rRNA methyltransferase 3, mitochondrial	-1.06672		Q9NVN8	GNL3L	Guanine nucleotide-binding protein-like 3-like protein	6.42823
Q9HCG8	CWC22	Pre-mRNA-splicing factor CWC22 homolog	-1.01663		Q9NXW2	DNAJB12	DnaJ homolog subfamily B member 12	7.225
Q9NPF4	OSGEP	Probable tRNA N6-adenosine threonylcarbamoyltransferase	-2.09732		Q9NZM5	GLTSCR2	Glioma tumor suppressor candidate region gene 2 protein	7.45206
Q9NVV4	MTPAP	Poly(A) RNA polymerase, mitochondrial	-1.04267		Q9P0U4	CXXC1	CXXC-type zinc finger protein 1	4.7774
Q9NW68	BSDC1	BSD domain-containing protein 1	-1.03278		Q9P2D3	HEATR5B	HEAT repeat-containing protein 5B	5.26024
Q9NX58	LYAR	Cell growth-regulating nucleolar protein	-1.00269		Q9UBH6	XPR1	Xenotropic and polytropic retrovirus receptor 1	4.07067
Q9NXV2	KCTD5	BTB/POZ domain-containing protein KCTD5	-3.29059		Q9UBP0	SPAST	Spastin	6.24782
Q9NZ63	C9orf78	Uncharacterized protein C9orf78	-7.07655		Q9UBW7	ZMYM2	Zinc finger MYM-type protein 2	3.8996
Q9P289	STK26	Serine/threonine-protein kinase 26	-3.22149		Q9UDY8	MALT1	Mucosa-associated lymphoid tissue lymphoma translocation protein 1	4.31197
Q9UBB5	MBD2	Methyl-CpG-binding domain protein 2	-1.57192		Q9UGP4	LIMD1	LIM domain-containing protein 1	6.75088
Q9UBG0	MRC2	C-type mannose receptor 2	-6.2531		Q9UIQ6	LNPEP	Leucyl-cystinyl aminopeptidase	7.63138
Q9UBN6	TNFRSF10D	Tumor necrosis factor receptor superfamily member 10D	-5.1394		Q9ULJ8	PPP1R9A	Neurabin-1	2.97291
Q9UBS4	DNAJB11	DnaJ homolog subfamily B member 11	-1.02262		Q9ULW0	TPX2	Targeting protein for Xklp2	7.12496
Q9UBU9	NXF1	Nuclear RNA export factor 1	-7.73133		Q9UMN6	KMT2B	Histone-lysine N-methyltransferase 2B	6.5587
Q9UDY4	DNAJB4	DnaJ homolog subfamily B member 4	-8.69027		Q9UMS0	NFU1	NFU1 iron-sulfur cluster scaffold homolog, mitochondrial	6.8984
Q9UFN0	NIPSNAP3A	Protein NipSnap homolog 3A	-6.81979		Q9UN81	L1RE1	LINE-1 retrotransposable element ORF1 protein	6.06544
Q9UHA4	LAMTOR3	Ragulator complex protein LAMTOR3	-1.33984		Q9UNN5	FAF1	FAS-associated factor 1	6.10276
Q9UHD1	CHORDC1	Cysteine and histidine-rich domain-containing protein 1	-1.09492		Q9UNS1	TIMELESS	Protein timeless homolog	4.48736
Q9UHR4	BAIAP2L1	Brain-specific angiogenesis inhibitor 1-associated protein 2-like protein 1	-1.26348		Q9UPN7	PPP6R1	Serine/threonine-protein phosphatase 6 regulatory subunit 1	6.46953
Q9UHR6	ZNHIT2	Zinc finger HIT domain-containing protein 2	-1.58788		Q9UPN9	TRIM33	E3 ubiquitin-protein ligase TRIM33	5.74681
Q9UIJ7	AK3	GTP:AMP phosphotransferase AK3, mitochondrial	-1.07709		Q9UPU5	USP24	Ubiquitin carboxyl-terminal hydrolase 24	2.21337
Q9UJY1	HSPB8	Heat shock protein beta-8	-7.764		Q9Y2D4	EXOC6B	Exocyst complex component 6B	4.55694
Q9UL15	BAG5	BAG family molecular chaperone regulator 5	-1.48895		Q9Y2Q5	LAMTOR2	Ragulator complex protein LAMTOR2	5.96928
Q9UNY4	TTF2	Transcription termination factor 2	-1.94415		Q9Y496	KIF3A	Kinesin-like protein KIF3A	6.04839
Q9Y221	NIP7	60S ribosome subunit biogenesis protein NIP7 homolog	-1.18643		Q9Y5Q9	GTF3C3	General transcription factor 3C polypeptide 3	1.85777
Q9Y287	ITM2B	Integral membrane protein 2B	-1.39712		Q9Y6Y0	IVNS1ABP	Influenza virus NS1A-binding protein	7.35913
Q9Y2D5	AKAP2	A-kinase anchor protein 2	-7.66607
Q9Y2H0	DLGAP4	Disks large-associated protein 4	-7.06647
Q9Y2Z9	COQ6	Ubiquinone biosynthesis monooxygenase COQ6, mitochondrial	-1.27325
Q9Y371	SH3GLB1	Endophilin-B1	-1.06903
Q9Y3A6	TMED5	Transmembrane emp24 domain-containing protein 5	-6.89415
Q9Y4B5	MTCL1	Microtubule cross-linking factor 1	-7.36024
Q9Y5U2	TSSC4	Protein TSSC4	-1.0273
Q9Y653	GPR56	G-protein coupled receptor 56	-7.18357
Q9Y6A4	CFAP20	Cilia- and flagella-associated protein 20	-7.6506

## Sheet: d41-mel
UP in AHA (146)					DOWN in AHA (191)
Accession	Entry	Description	log2 ratio D41-Mel		Accession	Entry	Description	log2 ratio D41-Mel
O00400	SLC33A1	Acetyl-coenzyme A transporter 1	-9.36292		A3KMH1	VWA8	von Willebrand factor A domain-containing protein 8	4.77767
O14657	TOR1B	Torsin-1B	-9.26628		O00401	WASL	Neural Wiskott-Aldrich syndrome protein	9.34233
O14672	ADAM10	Disintegrin and metalloproteinase domain-containing protein 10	-9.14518		O00469	PLOD2	Procollagen-lysine,2-oxoglutarate 5-dioxygenase 2	9.82356
O15381	NVL	Nuclear valosin-containing protein-like	-4.77174		O00560	SDCBP	Syntenin-1	1.0579
O15397	IPO8	Importin-8	-8.58299		O00754	MAN2B1	Lysosomal alpha-mannosidase	1.04645
O60343	TBC1D4	TBC1 domain family member 4	-1.14549		O00767	SCD	Acyl-CoA desaturase	10.134
O60563	CCNT1	Cyclin-T1	-9.57609		O14578	CIT	Citron Rho-interacting kinase	11.875
O75683	SURF6	Surfeit locus protein 6	-10.327		O14777	NDC80	Kinetochore protein NDC80 homolog	8.71612
O94886	TMEM63A	CSC1-like protein 1	-12.6014		O15061	SYNM	Synemin	8.98556
O94901	SUN1	SUN domain-containing protein 1	-8.86759		O15091	KIAA0391	Mitochondrial ribonuclease P protein 3	1.03452
O94915	FRYL	Protein furry homolog-like	-7.72968		O15164	TRIM24	Transcription intermediary factor 1-alpha	6.83072
O95363	FARS2	Phenylalanine--tRNA ligase, mitochondrial	-1.17142		O15226	NKRF	NF-kappa-B-repressing factor	1.23858
O95714	HERC2	E3 ubiquitin-protein ligase HERC2	-8.25641		O15514	POLR2D	DNA-directed RNA polymerase II subunit RPB4	8.73522
O95757	HSPA4L	Heat shock 70 kDa protein 4L	-9.59905		O43294	TGFB1I1	Transforming growth factor beta-1-induced transcript 1 protein	1.10495
O95817	BAG3	BAG family molecular chaperone regulator 3	-2.14057		O43663	PRC1	Protein regulator of cytokinesis 1	7.72893
O96013	PAK4	Serine/threonine-protein kinase PAK 4	-7.04043		O43709	WBSCR22	Probable 18S rRNA (guanine-N(7))-methyltransferase	1.65636
P01023	A2M	Alpha-2-macroglobulin	-1.42499		O43815	STRN	Striatin	9.75762
P01130	LDLR	Low-density lipoprotein receptor	-10.3238		O60671	RAD1	Cell cycle checkpoint protein RAD1	7.49542
P02792	FTL	Ferritin light chain	-7.95004		O60826	CCDC22	Coiled-coil domain-containing protein 22	7.64627
P05120	SERPINB2	Plasminogen activator inhibitor 2	-1.27331		O60885	BRD4	Bromodomain-containing protein 4	9.01272
P05413	FABP3	Fatty acid-binding protein, heart	-9.58852		O60927	PPP1R11	Protein phosphatase 1 regulatory subunit 11	9.47435
P07996	THBS1	Thrombospondin-1	-7.28761		O60941	DTNB	Dystrobrevin beta	7.63164
P08138	NGFR	Tumor necrosis factor receptor superfamily member 16	-1.11033		O75030	MITF	Microphthalmia-associated transcription factor	9.54626
P08174	CD55	Complement decay-accelerating factor	-10.6953		O75127	PTCD1	Pentatricopeptide repeat-containing protein 1, mitochondrial	7.95809
P0DMV9	HSPA1B	Heat shock 70 kDa protein 1B	-2.63684		O75323	GBAS	Protein NipSnap homolog 2	10.7573
P13796	LCP1	Plastin-2	-6.2117		O75330	HMMR	Hyaluronan mediated motility receptor	6.25488
P14406	COX7A2	Cytochrome c oxidase subunit 7A2, mitochondrial	-1.11849		O75368	SH3BGRL	SH3 domain-binding glutamic acid-rich-like protein	9.87269
P15407	FOSL1	Fos-related antigen 1	-10.1012		O75717	WDHD1	WD repeat and HMG-box DNA-binding protein 1	1.91794
P17066	HSPA6	Heat shock 70 kDa protein 6	-1.08326		O75976	CPD	Carboxypeptidase D	1.02021
P17275	JUNB	Transcription factor jun-B	-10.1887		O94964	SOGA1	Protein SOGA1	1.71908
P24386	CHM	Rab proteins geranylgeranyltransferase component A 1	-9.21773		O95163	IKBKAP	Elongator complex protein 1	8.98374
P25054	APC	Adenomatous polyposis coli protein	-4.8803		O95319	CELF2	CUGBP Elav-like family member 2	9.69426
P25440	BRD2	Bromodomain-containing protein 2	-9.57024		O95479	H6PD	GDH/6PGL endoplasmic bifunctional protein	8.63226
P25685	DNAJB1	DnaJ homolog subfamily B member 1	-1.5155		P04818	TYMS	Thymidylate synthase	1.38094
P25686	DNAJB2	DnaJ homolog subfamily B member 2	-1.12804		P05386	RPLP1	60S acidic ribosomal protein P1	1.04524
P26572	MGAT1	Alpha-1,3-mannosyl-glycoprotein 2-beta-N-acetylglucosaminyltransferase	-9.6448		P06454	PTMA	Prothymosin alpha	1.33512
P30622	CLIP1	CAP-Gly domain-containing linker protein 1	-9.22421		P07711	CTSL	Cathepsin L1	11.0653
P31153	MAT2A	S-adenosylmethionine synthase isoform type-2	-2.54843		P0DPB6			9.1385
P31431	SDC4	Syndecan-4	-9.65015		P11498	PC	Pyruvate carboxylase, mitochondrial	1.08577
P31689	DNAJA1	DnaJ homolog subfamily A member 1	-1.15297		P11908	PRPS2	Ribose-phosphate pyrophosphokinase 2	9.43332
P35790	CHKA	Choline kinase alpha	-9.14173		P17050	NAGA	Alpha-N-acetylgalactosaminidase	9.90494
P46734	MAP2K3	Dual specificity mitogen-activated protein kinase kinase 3	-1.00802		P19387	POLR2C	DNA-directed RNA polymerase II subunit RPB3	1.2696
P49585	PCYT1A	Choline-phosphate cytidylyltransferase A	-9.78454		P23497	SP100	Nuclear autoantigen Sp-100	1.47872
P50750	CDK9	Cyclin-dependent kinase 9	-9.42749		P23921	RRM1	Ribonucleoside-diphosphate reductase large subunit	9.55594
P52739	ZNF131	Zinc finger protein 131	-5.94274		P24928	POLR2A	DNA-directed RNA polymerase II subunit RPB1	9.90994
P55854	SUMO3	Small ubiquitin-related modifier 3	-9.68949		P28340	POLD1	DNA polymerase delta catalytic subunit	7.75644
P58107	EPPK1	Epiplakin	-10.3872		P31321	PRKAR1B	cAMP-dependent protein kinase type I-beta regulatory subunit	7.79562
P63272	SUPT4H1	Transcription elongation factor SPT4	-9.21865		P31350	RRM2	Ribonucleoside-diphosphate reductase subunit M2	8.70613
P82094	TMF1	TATA element modulatory factor	-8.16149		P32929	CTH	Cystathionine gamma-lyase	9.60133
Q00577	PURA	Transcriptional activator protein Pur-alpha	-9.82862		P34896	SHMT1	Serine hydroxymethyltransferase, cytosolic	8.77972
Q03405	PLAUR	Urokinase plasminogen activator surface receptor	-1.6115		P35244	RPA3	Replication protein A 14 kDa subunit	10.3201
Q04206	RELA	Transcription factor p65	-9.2461		P40126	DCT	L-dopachrome tautomerase	1.80423
Q06546	GABPA	GA-binding protein alpha chain	-9.23792		P40692	MLH1	DNA mismatch repair protein Mlh1	7.65305
Q08431	MFGE8	Lactadherin	-8.90496		P41226	UBA7	Ubiquitin-like modifier-activating enzyme 7	8.78115
Q13191	CBLB	E3 ubiquitin-protein ligase CBL-B	-5.10418		P46063	RECQL	ATP-dependent DNA helicase Q1	2.06963
Q13277	STX3	Syntaxin-3	-10.0486		P46199	MTIF2	Translation initiation factor IF-2, mitochondrial	1.08617
Q13443	ADAM9	Disintegrin and metalloproteinase domain-containing protein 9	-8.39353		P49757	NUMB	Protein numb homolog	2.18385
Q14643	ITPR1	Inositol 1,4,5-trisphosphate receptor type 1	-7.63953		P51784	USP11	Ubiquitin carboxyl-terminal hydrolase 11	9.26114
Q15007	WTAP	Pre-mRNA-splicing regulator WTAP	-9.35408		P51810	GPR143	G-protein coupled receptor 143	8.34439
Q15075	EEA1	Early endosome antigen 1	-1.24106		P52701	MSH6	DNA mismatch repair protein Msh6	9.20667
Q15118	PDK1	[Pyruvate dehydrogenase (acetyl-transferring)] kinase isozyme 1, mitochondrial	-6.33526		P54802	NAGLU	Alpha-N-acetylglucosaminidase	9.54239
Q15334	LLGL1	Lethal(2) giant larvae protein homolog 1	-7.18077		P57076	C21orf59	UPF0769 protein C21orf59	8.40371
Q15714	TSC22D1	TSC22 domain family protein 1	-9.61974		P61769	B2M	Beta-2-microglobulin	1.5335
Q16637	SMN1	Survival motor neuron protein	-1.16143		P62807	HIST1H2BC	Histone H2B type 1-C/E/F/G/I	8.44982
Q4V328	GRIPAP1	GRIP1-associated protein 1	-7.25243		P63151	PPP2R2A	Serine/threonine-protein phosphatase 2A 55 kDa regulatory subunit B alpha isoform	1.21991
Q5T5U3	ARHGAP21	Rho GTPase-activating protein 21	-6.14876		P82650	MRPS22	28S ribosomal protein S22, mitochondrial	1.13214
Q5VU43	PDE4DIP	Myomegalin	-7.80681		Q01831	XPC	DNA repair protein complementing XP-C cells	7.67803
Q68CQ4	DIEXF	Digestive organ expansion factor homolog	-9.999		Q05639	EEF1A2	Elongation factor 1-alpha 2	6.08983
Q68DQ2	CRYBG3	Very large A-kinase anchor protein	-8.7811		Q08170	SRSF4	Serine/arginine-rich splicing factor 4	8.74151
Q6IPR3	TYW3	tRNA wybutosine-synthesizing protein 3 homolog	-2.42445		Q08722	CD47	Leukocyte surface antigen CD47	10.4542
Q6IQ49	SDE2	Protein SDE2 homolog	-9.43598		Q0VDG4	SCRN3	Secernin-3	5.50505
Q6PCB7	SLC27A1	Long-chain fatty acid transport protein 1	-1.09625		Q12830	BPTF	Nucleosome-remodeling factor subunit BPTF	7.22851
Q6PI78	TMEM65	Transmembrane protein 65	-8.18731		Q13042	CDC16	Cell division cycle protein 16 homolog	9.83253
Q6ZRV2	FAM83H	Protein FAM83H	-8.99156		Q13107	USP4	Ubiquitin carboxyl-terminal hydrolase 4	8.85678
Q7L5D6	GET4	Golgi to ER traffic protein 4 homolog	-1.00751		Q13308	PTK7	Inactive tyrosine-protein kinase 7	7.61597
Q7Z478	DHX29	ATP-dependent RNA helicase DHX29	-8.9957		Q13496	MTM1	Myotubularin	2.16079
Q7Z4Q2	HEATR3	HEAT repeat-containing protein 3	-2.02376		Q13546	RIPK1	Receptor-interacting serine/threonine-protein kinase 1	9.23362
Q7Z6E9	RBBP6	E3 ubiquitin-protein ligase RBBP6	-9.75055		Q13769	THOC5	THO complex subunit 5 homolog	8.84299
Q86TM6	SYVN1	E3 ubiquitin-protein ligase synoviolin	-9.17021		Q14527	HLTF	Helicase-like transcription factor	9.13306
Q86UA1	PRPF39	Pre-mRNA-processing factor 39	-7.59443		Q14692	BMS1	Ribosome biogenesis protein BMS1 homolog	1.11194
Q86VP1	TAX1BP1	Tax1-binding protein 1	-9.51686		Q15054	POLD3	DNA polymerase delta subunit 3	7.26388
Q86WA8	LONP2	Lon protease homolog 2, peroxisomal	-1.73559		Q15532	SS18	Protein SSXT	9.54053
Q8IXS6	PALM2	Paralemmin-2	-8.54912		Q1W6H9	FAM110C	Protein FAM110C	1.04023
Q8IY63	AMOTL1	Angiomotin-like protein 1	-1.38614		Q38SD2	LRRK1	Leucine-rich repeat serine/threonine-protein kinase 1	2.35329
Q8IYD1	GSPT2	Eukaryotic peptide chain release factor GTP-binding subunit ERF3B	-7.61351		Q49AR2	C5orf22	UPF0489 protein C5orf22	7.54374
Q8N488	RYBP	RING1 and YY1-binding protein	-1.10417		Q53EL6	PDCD4	Programmed cell death protein 4	9.39229
Q8N9N8	EIF1AD	Probable RNA-binding protein EIF1AD	-1.1257		Q53H96	PYCRL	Pyrroline-5-carboxylate reductase 3	8.38197
Q8ND24	RNF214	RING finger protein 214	-1.10762		Q58EX7	PLEKHG4	Puratrophin-1	1.31414
Q8NFQ8	TOR1AIP2	Torsin-1A-interacting protein 2	-1.08955		Q5JRA6	MIA3	Melanoma inhibitory activity protein 3	9.23285
Q8TCY9	URGCP	Up-regulator of cell proliferation	-6.50231		Q63HN8	RNF213	E3 ubiquitin-protein ligase RNF213	1.88964
Q8TD55	PLEKHO2	Pleckstrin homology domain-containing family O member 2	-1.12663		Q63ZY3	KANK2	KN motif and ankyrin repeat domain-containing protein 2	1.1049
Q8TDW0	LRRC8C	Volume-regulated anion channel subunit LRRC8C	-1.02544		Q68DA7	FMN1	Formin-1	1.12279
Q8WTV0	SCARB1	Scavenger receptor class B member 1	-9.33487		Q6IA86	ELP2	Elongator complex protein 2	8.78805
Q8WUD1	RAB2B	Ras-related protein Rab-2B	-8.72188		Q712K3	UBE2R2	Ubiquitin-conjugating enzyme E2 R2	9.56305
Q8WUQ7	CACTIN	Cactin	-9.68821		Q71DI3	HIST2H3A	Histone H3.2	9.6774
Q8WW22	DNAJA4	DnaJ homolog subfamily A member 4	-8.04581		Q86U44	METTL3	N6-adenosine-methyltransferase 70 kDa subunit	10.164
Q8WZ82	OVCA2	Ovarian cancer-associated gene 2 protein	-6.84411		Q86U86	PBRM1	Protein polybromo-1	8.51534
Q92576	PHF3	PHD finger protein 3	-1.0737		Q86VI3	IQGAP3	Ras GTPase-activating-like protein IQGAP3	6.85073
Q92692	PVRL2	Nectin-2	-8.71179		Q86VS8	HOOK3	Protein Hook homolog 3	8.9921
Q92930	RAB8B	Ras-related protein Rab-8B	-1.14217		Q8IV08	PLD3	Phospholipase D3	1.33598
Q96DM3	C18orf8	Uncharacterized protein C18orf8	-6.71898		Q8IY37	DHX37	Probable ATP-dependent RNA helicase DHX37	8.9023
Q96EP0	RNF31	E3 ubiquitin-protein ligase RNF31	-7.88123		Q8N1G2	CMTR1	Cap-specific mRNA (nucleoside-2-O-)-methyltransferase 1	9.22088
Q96FZ7	CHMP6	Charged multivesicular body protein 6	-1.41214		Q8N335	GPD1L	Glycerol-3-phosphate dehydrogenase 1-like protein	8.83264
Q96GS4	C17orf59	Uncharacterized protein C17orf59	-1.16344		Q8NBJ4	GOLM1	Golgi membrane protein 1	9.40883
Q99707	MTR	Methionine synthase	-2.80016		Q8NBT2	SPC24	Kinetochore protein Spc24	1.27433
Q99988	GDF15	Growth/differentiation factor 15	-1.99296		Q8NEY1	NAV1	Neuron navigator 1	2.72303
Q9BQE4	VIMP	Selenoprotein S	-8.69784		Q8NFV4	ABHD11	Alpha/beta hydrolase domain-containing protein 11	9.62193
Q9BTX1	NDC1	Nucleoporin NDC1	-9.1334		Q8NHP8	PLBD2	Putative phospholipase B-like 2	8.86535
Q9BYK8	HELZ2	Helicase with zinc finger domain 2	-8.02299		Q8TBP0	TBC1D16	TBC1 domain family member 16	7.11565
Q9BYN0	SRXN1	Sulfiredoxin-1	-10.7878		Q8TD16	BICD2	Protein bicaudal D homolog 2	8.61818
Q9C004	SPRY4	Protein sprouty homolog 4	-1.08924		Q8TD19	NEK9	Serine/threonine-protein kinase Nek9	8.929
Q9GZR7	DDX24	ATP-dependent RNA helicase DDX24	-9.5245		Q8WV41	SNX33	Sorting nexin-33	7.15785
Q9GZS1	POLR1E	DNA-directed RNA polymerase I subunit RPA49	-9.52157		Q8WWI1	LMO7	LIM domain only protein 7	9.84534
Q9H0U3	MAGT1	Magnesium transporter protein 1	-9.07884		Q8WY36	BBX	HMG box transcription factor BBX	1.23115
Q9H1B7	IRF2BPL	Interferon regulatory factor 2-binding protein-like	-1.01902		Q8WYL5	SSH1	Protein phosphatase Slingshot homolog 1	9.64819
Q9H8H0	NOL11	Nucleolar protein 11	-10.1265		Q92620	DHX38	Pre-mRNA-splicing factor ATP-dependent RNA helicase PRP16	9.04962
Q9H9E3	COG4	Conserved oligomeric Golgi complex subunit 4	-1.06187		Q92785	DPF2	Zinc finger protein ubi-d4	9.50722
Q9HAD4	WDR41	WD repeat-containing protein 41	-7.38763		Q92979	EMG1	Ribosomal RNA small subunit methyltransferase NEP1	1.80769
Q9HAU5	UPF2	Regulator of nonsense transcripts 2	-9.78682		Q92995	USP13	Ubiquitin carboxyl-terminal hydrolase 13	6.78091
Q9HC52	CBX8	Chromobox protein homolog 8	-8.66764		Q93073	SECISBP2L	Selenocysteine insertion sequence-binding protein 2-like	6.31116
Q9HCN4	GPN1	GPN-loop GTPase 1	-8.66022		Q96AX1	VPS33A	Vacuolar protein sorting-associated protein 33A	1.08309
Q9NPA8	ENY2	Transcription and mRNA export factor ENY2	-10.015		Q96B23	C18orf25	Uncharacterized protein C18orf25	1.93787
Q9NPF2	CHST11	Carbohydrate sulfotransferase 11	-1.60556		Q96D71	REPS1	RalBP1-associated Eps domain-containing protein 1	8.7734
Q9NRL2	BAZ1A	Bromodomain adjacent to zinc finger domain protein 1A	-8.4336		Q96FN4	CPNE2	Copine-2	6.98218
Q9NSY1	BMP2K	BMP-2-inducible protein kinase	-7.15734		Q96FZ2	HMCES	Embryonic stem cell-specific 5-hydroxymethylcytosine-binding protein	7.8064
Q9NVE7	PANK4	Pantothenate kinase 4	-7.51634		Q96HA7	TONSL	Tonsoku-like protein	7.25835
Q9NX01	TXNL4B	Thioredoxin-like protein 4B	-7.5225		Q96IR7	HPDL	4-hydroxyphenylpyruvate dioxygenase-like protein	8.29823
Q9NXW9	ALKBH4	Alpha-ketoglutarate-dependent dioxygenase alkB homolog 4	-6.21935		Q96JH7	VCPIP1	Deubiquitinating protein VCIP135	6.61025
Q9UBB9	TFIP11	Tuftelin-interacting protein 11	-1.49338		Q96P11	NSUN5	Probable 28S rRNA (cytosine-C(5))-methyltransferase	10.1096
Q9UDY4	DNAJB4	DnaJ homolog subfamily B member 4	-11.0141		Q96Q11	TRNT1	CCA tRNA nucleotidyltransferase 1, mitochondrial	8.91234
Q9UEU0	VTI1B	Vesicle transport through interaction with t-SNAREs homolog 1B	-7.31518		Q96QD9	FYTTD1	UAP56-interacting factor	8.77568
Q9UI26	IPO11	Importin-11	-8.67084		Q96RQ3	MCCC1	Methylcrotonoyl-CoA carboxylase subunit alpha, mitochondrial	9.45685
Q9UJP4	KLHL21	Kelch-like protein 21	-8.09404		Q96SK2	TMEM209	Transmembrane protein 209	9.01118
Q9UJX2	CDC23	Cell division cycle protein 23 homolog	-9.13469		Q96T88	UHRF1	E3 ubiquitin-protein ligase UHRF1	6.85464
Q9UK39	CCRN4L	Nocturnin	-8.1478		Q99496	RNF2	E3 ubiquitin-protein ligase RING2	10.2913
Q9ULX6	AKAP8L	A-kinase anchor protein 8-like	-8.09383		Q99633	PRPF18	Pre-mRNA-splicing factor 18	7.52075
Q9UPN7	PPP6R1	Serine/threonine-protein phosphatase 6 regulatory subunit 1	-8.4135		Q99661	KIF2C	Kinesin-like protein KIF2C	10.1781
Q9Y240	CLEC11A	C-type lectin domain family 11 member A	-9.22016		Q99797	MIPEP	Mitochondrial intermediate peptidase	1.04125
Q9Y243	AKT3	RAC-gamma serine/threonine-protein kinase	-1.70748		Q99986	VRK1	Serine/threonine-protein kinase VRK1	1.22381
Q9Y276	BCS1L	Mitochondrial chaperone BCS1	-9.63228		Q9BRK5	SDF4	45 kDa calcium-binding protein	1.0911
Q9Y294	ASF1A	Histone chaperone ASF1A	-1.1798		Q9BRT3	MIEN1	Migration and invasion enhancer 1	7.71767
Q9Y312	AAR2	Protein AAR2 homolog	-1.06991		Q9BRT9	GINS4	DNA replication complex GINS protein SLD5	8.87919
Q9Y3X0	CCDC9	Coiled-coil domain-containing protein 9	-7.54754		Q9BS16	CENPK	Centromere protein K	6.34467
Q9Y5Q8	GTF3C5	General transcription factor 3C polypeptide 5	-8.9006		Q9BSC4	NOL10	Nucleolar protein 10	8.74541
Q9Y5X2	SNX8	Sorting nexin-8	-8.39723		Q9BU61	NDUFAF3	NADH dehydrogenase [ubiquinone] 1 alpha subcomplex assembly factor 3	9.38449
Q9Y6M5	SLC30A1	Zinc transporter 1	-9.82871		Q9BUE0	MED18	Mediator of RNA polymerase II transcription subunit 18	7.98791
					Q9BV86	NTMT1	N-terminal Xaa-Pro-Lys N-methyltransferase 1	9.27892
					Q9BVG8	KIFC3	Kinesin-like protein KIFC3	8.70691
					Q9BW71	HIRIP3	HIRA-interacting protein 3	8.47634
					Q9BX66	SORBS1	Sorbin and SH3 domain-containing protein 1	7.25609
					Q9BXS6	NUSAP1	Nucleolar and spindle-associated protein 1	7.81728
					Q9BYD2	MRPL9	39S ribosomal protein L9, mitochondrial	1.03782
					Q9BYN8	MRPS26	28S ribosomal protein S26, mitochondrial	1.72833
					Q9BZF3	OSBPL6	Oxysterol-binding protein-related protein 6	7.59745
					Q9C0E8	LNP	Protein lunapark	1.32162
					Q9C0H2	TTYH3	Protein tweety homolog 3	1.12092
					Q9H0U6	MRPL18	39S ribosomal protein L18, mitochondrial	9.50105
					Q9H1E5	TMX4	Thioredoxin-related transmembrane protein 4	1.85823
					Q9NPH0	ACP6	Lysophosphatidic acid phosphatase type 6	7.61639
					Q9NQA3	WASH6P	WAS protein family homolog 6	7.86614
					Q9NS86	LANCL2	LanC-like protein 2	7.86974
					Q9NS87	KIF15	Kinesin-like protein KIF15	2.30463
					Q9NSG2	C1orf112	Uncharacterized protein C1orf112	6.77866
					Q9NSI6	BRWD1	Bromodomain and WD repeat-containing protein 1	1.16463
					Q9NVN8	GNL3L	Guanine nucleotide-binding protein-like 3-like protein	7.97112
					Q9NZI7	UBP1	Upstream-binding protein 1	1.6807
					Q9NZM5	GLTSCR2	Glioma tumor suppressor candidate region gene 2 protein	1.12835
					Q9P000	COMMD9	COMM domain-containing protein 9	1.26939
					Q9P2M4	TBC1D14	TBC1 domain family member 14	7.8161
					Q9P2N5	RBM27	RNA-binding protein 27	2.61069
					Q9P2R3	ANKFY1	Rabankyrin-5	8.60691
					Q9UEY8	ADD3	Gamma-adducin	9.54312
					Q9UGU0	TCF20	Transcription factor 20	1.18428
					Q9UHN6	TMEM2	Transmembrane protein 2	7.78631
					Q9UJX0	OSGIN1	Oxidative stress-induced growth inhibitor 1	1.90411
					Q9UKJ3	GPATCH8	G patch domain-containing protein 8	5.13569
					Q9UKS6	PACSIN3	Protein kinase C and casein kinase substrate in neurons protein 3	8.67143
					Q9ULU4	ZMYND8	Protein kinase C-binding protein 1	2.91886
					Q9UN36	NDRG2	Protein NDRG2	7.71277
					Q9UNQ2	DIMT1	Probable dimethyladenosine transferase	8.18603
					Q9UPN3	MACF1	Microtubule-actin cross-linking factor 1, isoforms 1/2/3/5	8.95732
					Q9Y221	NIP7	60S ribosome subunit biogenesis protein NIP7 homolog	7.95214
					Q9Y248	GINS2	DNA replication complex GINS protein PSF2	1.01282
					Q9Y296	TRAPPC4	Trafficking protein particle complex subunit 4	8.24553
					Q9Y2X7	GIT1	ARF GTPase-activating protein GIT1	7.24121
					Q9Y3I1	FBXO7	F-box only protein 7	8.76535
					Q9Y4A5	TRRAP	Transformation/transcription domain-associated protein	1.57265
					Q9Y4C2	TCAF1	TRPM8 channel-associated factor 1	9.58717
					Q9Y4K1	AIM1	Absent in melanoma 1 protein	8.01121
					Q9Y6A4	CFAP20	Cilia- and flagella-associated protein 20	8.0738
					Q9Y6Y0	IVNS1ABP	Influenza virus NS1A-binding protein	1.13822

## Sheet: h226
UP in AHA (73)					DOWN in AHA (197)
Accession	Entry	Description	log2 ratio H226		Accession	Entry	Description	log2 ratio H226
A0A024RBG1	NUDT4	Diphosphoinositol polyphosphate phosphohydrolase 2	-12.2131		A1L390	PLEKHG3	Pleckstrin homology domain-containing family G member 3	5.08033
B5MCY1	TDRD15	Tudor domain-containing protein 15	-2.0949		A6NHL2	TUBAL3	Tubulin alpha chain-like 3	6.27251
O60934	NBN	Nibrin	-1.68425		O00330	PDHX	Pyruvate dehydrogenase protein X component, mitochondrial	7.10564
O75376	NCOR1	Nuclear receptor corepressor 1	-8.1227		O00622	CYR61	Protein CYR61	1.08428
O75688	PPM1B	Protein phosphatase 1B	-7.40568		O00712	NFIB	Nuclear factor 1 B-type	6.22361
O75815	BCAR3	Breast cancer anti-estrogen resistance protein 3	-4.81188		O14545	TRAFD1	TRAF-type zinc finger domain-containing protein 1	5.81384
O95396	MOCS3	Adenylyltransferase and sulfurtransferase MOCS3	-8.00052		Q99666	RGPD5	RANBP2-like and GRIP domain-containing protein 5/6	3.89542
O95630	STAMBP	STAM-binding protein	-2.43955		O14777	NDC80	Kinetochore protein NDC80 homolog	6.8467
P02768	ALB	Serum albumin	-7.24219		O15013	ARHGEF10	Rho guanine nucleotide exchange factor 10	7.48295
P06702	S100A9	Protein S100-A9	-1.41306		O15031	PLXNB2	Plexin-B2	7.55204
P08648	ITGA5	Integrin alpha-5	-6.28225		O15270	SPTLC2	Serine palmitoyltransferase 2	7.58091
P0DJ93	SMIM13	Small integral membrane protein 13	-6.1429		O43293	DAPK3	Death-associated protein kinase 3	6.2305
P0DMV9	HSPA1B	Heat shock 70 kDa protein 1B	-2.34178		O43663	PRC1	Protein regulator of cytokinesis 1	1.03602
P10909	CLU	Clusterin	-2.59729		O43854	EDIL3	EGF-like repeat and discoidin I-like domain-containing protein 3	5.60637
P17152	TMEM11	Transmembrane protein 11, mitochondrial	-7.06705		O60216	RAD21	Double-strand-break repair protein rad21 homolog	7.41205
P17612	PRKACA	cAMP-dependent protein kinase catalytic subunit alpha	-7.17438		O60828	PQBP1	Polyglutamine-binding protein 1	7.2927
P25685	DNAJB1	DnaJ homolog subfamily B member 1	-1.13201		O75052	NOS1AP	Carboxyl-terminal PDZ ligand of neuronal nitric oxide synthase protein	7.18251
P27144	AK4	Adenylate kinase 4, mitochondrial	-7.42571		O75122	CLASP2	CLIP-associating protein 2	4.0968
P28289	TMOD1	Tropomodulin-1	-2.44543		O75182	SIN3B	Paired amphipathic helix protein Sin3b	5.36019
P29353	SHC1	SHC-transforming protein 1	-7.3206		O75330	HMMR	Hyaluronan mediated motility receptor	5.40077
P31153	MAT2A	S-adenosylmethionine synthase isoform type-2	-2.42073		O75691	UTP20	Small subunit processome component 20 homolog	5.35392
P49590	HARS2	Probable histidine--tRNA ligase, mitochondrial	-6.50176		O75843	AP1G2	AP-1 complex subunit gamma-like 2	5.83098
P56937	HSD17B7	3-keto-steroid reductase	-6.82206		O75976	CPD	Carboxypeptidase D	6.40942
P61587	RND3	Rho-related GTP-binding protein RhoE	-7.22022		O94819	KBTBD11	Kelch repeat and BTB domain-containing protein 11	4.60015
P78316	NOP14	Nucleolar protein 14	-5.34325		O94964	SOGA1	Protein SOGA1	1.03255
P78536	ADAM17	Disintegrin and metalloproteinase domain-containing protein 17	-5.62783		O95084	PRSS23	Serine protease 23	7.57771
Q04206	RELA	Transcription factor p65	-7.11408		O95163	IKBKAP	Elongator complex protein 1	6.80559
Q07352	ZFP36L1	Zinc finger protein 36, C3H1 type-like 1	-1.91937		O95319	CELF2	CUGBP Elav-like family member 2	6.28706
Q12802	AKAP13	A-kinase anchor protein 13	-6.31246		P00352	ALDH1A1	Retinal dehydrogenase 1	7.54955
Q12913	PTPRJ	Receptor-type tyrosine-protein phosphatase eta	-7.45902		P00374	DHFR	Dihydrofolate reductase	7.13371
Q14789	GOLGB1	Golgin subfamily B member 1	-1.40649		P04818	TYMS	Thymidylate synthase	8.09323
Q15007	WTAP	Pre-mRNA-splicing regulator WTAP	-1.34681		P06493	CDK1	Cyclin-dependent kinase 1	1.6261
Q15036	SNX17	Sorting nexin-17	-1.23012		P07711	CTSL	Cathepsin L1	8.73676
Q1ED39	KNOP1	Lysine-rich nucleolar protein 1	-1.80863		P09619	PDGFRB	Platelet-derived growth factor receptor beta	6.22788
Q5JRA6	MIA3	Melanoma inhibitory activity protein 3	-5.58907		P11172	UMPS	Uridine 5-monophosphate synthase	7.11038
Q5JTZ9	AARS2	Alanine--tRNA ligase, mitochondrial	-1.6878		P11802	CDK4	Cyclin-dependent kinase 4	1.02251
Q5W0V3	FAM160B1	Protein FAM160B1	-5.59446		P13498	CYBA	Cytochrome b-245 light chain	7.0348
Q7Z4Q2	HEATR3	HEAT repeat-containing protein 3	-1.90209		P14635	CCNB1	G2/mitotic-specific cyclin-B1	7.44074
Q7Z6E9	RBBP6	E3 ubiquitin-protein ligase RBBP6	-7.13477		P16144	ITGB4	Integrin beta-4	1.60555
Q86WA8	LONP2	Lon protease homolog 2, peroxisomal	-1.87918		P18827	SDC1	Syndecan-1	8.03589
Q86XL3	ANKLE2	Ankyrin repeat and LEM domain-containing protein 2	-5.99298		P18859	ATP5J	ATP synthase-coupling factor 6, mitochondrial	1.27153
Q8IVS2	MCAT	Malonyl-CoA-acyl carrier protein transacylase, mitochondrial	-5.36804		P23743	DGKA	Diacylglycerol kinase alpha	7.2219
Q8IWZ3	ANKHD1	Ankyrin repeat and KH domain-containing protein 1	-5.25105		P24928	POLR2A	DNA-directed RNA polymerase II subunit RPB1	5.81695
Q8IYB1	MB21D2	Protein MB21D2	-5.02221		P28340	POLD1	DNA polymerase delta catalytic subunit	1.17005
Q8WUB8	PHF10	PHD finger protein 10	-6.09028		P30530	AXL	Tyrosine-protein kinase receptor UFO	6.12171
Q8WXH0	SYNE2	Nesprin-2	-9.84096		P30838	ALDH3A1	Aldehyde dehydrogenase, dimeric NADP-preferring	5.65979
Q93034	CUL5	Cullin-5	-6.35473		P31350	RRM2	Ribonucleoside-diphosphate reductase subunit M2	1.67439
Q96EY8	MMAB	Cob(I)yrinic acid a,c-diamide adenosyltransferase, mitochondrial	-6.32437		P36639	NUDT1	7,8-dihydro-8-oxoguanine triphosphatase	7.3204
Q96F86	EDC3	Enhancer of mRNA-decapping protein 3	-4.26589		P37268	FDFT1	Squalene synthase	1.09702
Q96FZ2	HMCES	Embryonic stem cell-specific 5-hydroxymethylcytosine-binding protein	-1.32806		P40692	MLH1	DNA mismatch repair protein Mlh1	5.35763
Q96K37	SLC35E1	Solute carrier family 35 member E1	-6.83362		P40937	RFC5	Replication factor C subunit 5	6.27874
Q96SZ5	ADO	2-aminoethanethiol dioxygenase	-4.84683		P42166	TMPO	Lamina-associated polypeptide 2, isoform alpha	7.10873
Q9BTC0	DIDO1	Death-inducer obliterator 1	-3.20976		P42858	HTT	Huntingtin	3.35483
Q9BW83	IFT27	Intraflagellar transport protein 27 homolog	-4.96518		P42892	ECE1	Endothelin-converting enzyme 1	6.65376
Q9BZ29	DOCK9	Dedicator of cytokinesis protein 9	-2.99989		P43353	ALDH3B1	Aldehyde dehydrogenase family 3 member B1	7.38185
Q9H2J4	PDCL3	Phosducin-like protein 3	-4.29019		P49005	POLD2	DNA polymerase delta subunit 2	1.60901
Q9H6E5	TUT1	Speckle targeted PIP5K1A-regulated poly(A) polymerase	-1.28773		P49406	MRPL19	39S ribosomal protein L19, mitochondrial	6.61568
Q9HAB8	PPCS	Phosphopantothenate--cysteine ligase	-6.30942		P53355	DAPK1	Death-associated protein kinase 1	5.58294
Q9HC35	EML4	Echinoderm microtubule-associated protein-like 4	-8.01209		P54619	PRKAG1	5-AMP-activated protein kinase subunit gamma-1	6.47022
Q9NQT8	KIF13B	Kinesin-like protein KIF13B	-7.57478		P62253	UBE2G1	Ubiquitin-conjugating enzyme E2 G1	6.63833
Q9NRY4	ARHGAP35	Rho GTPase-activating protein 35	-3.16473		P63151	PPP2R2A	Serine/threonine-protein phosphatase 2A 55 kDa regulatory subunit B alpha isoform	1.1104
Q9NXV2	KCTD5	BTB/POZ domain-containing protein KCTD5	-2.58278		P63165	SUMO1	Small ubiquitin-related modifier 1	7.81902
Q9UBN6	TNFRSF10D	Tumor necrosis factor receptor superfamily member 10D	-1.33962		P98155	VLDLR	Very low-density lipoprotein receptor	2.03576
Q9UDY4	DNAJB4	DnaJ homolog subfamily B member 4	-1.34405		P98175	RBM10	RNA-binding protein 10	6.49121
Q9UEU0	VTI1B	Vesicle transport through interaction with t-SNAREs homolog 1B	-6.3953		Q06265	EXOSC9	Exosome complex component RRP45	5.52436
Q9UMX1	SUFU	Suppressor of fused homolog	-2.00263		Q12824	SMARCB1	SWI/SNF-related matrix-associated actin-dependent regulator of chromatin subfamily B member 1	6.61037
Q9Y4E1	FAM21C	WASH complex subunit FAM21C	-4.29143		Q13309	SKP2	S-phase kinase-associated protein 2	7.15913
Q9Y4P8	WIPI2	WD repeat domain phosphoinositide-interacting protein 2	-1.86674		Q13464	ROCK1	Rho-associated protein kinase 1	2.39066
Q9Y625	GPC6	Glypican-6	-5.62258		Q13823	GNL2	Nucleolar GTP-binding protein 2	1.18701
Q9Y6D0	SELK	Selenoprotein K	-3.02012		Q13895	BYSL	Bystin	1.2544
Q9Y6D9	MAD1L1	Mitotic spindle assembly checkpoint protein MAD1	-4.72062		Q13952	NFYC	Nuclear transcription factor Y subunit gamma	6.89029
Q9Y6K9	IKBKG	NF-kappa-B essential modulator	-7.13449		Q14011	CIRBP	Cold-inducible RNA-binding protein	1.06227
Q9Y6M5	SLC30A1	Zinc transporter 1	-7.30199		Q14012	CAMK1	Calcium/calmodulin-dependent protein kinase type 1	6.09227
					Q14139	UBE4A	Ubiquitin conjugation factor E4 A	5.47259
					Q14160	SCRIB	Protein scribble homolog	6.39082
					Q14289	PTK2B	Protein-tyrosine kinase 2-beta	6.18481
					Q14562	DHX8	ATP-dependent RNA helicase DHX8	1.10687
					Q14573	ITPR3	Inositol 1,4,5-trisphosphate receptor type 3	5.25429
					Q14684	RRP1B	Ribosomal RNA processing protein 1 homolog B	7.27481
					Q14692	BMS1	Ribosome biogenesis protein BMS1 homolog	6.70291
					Q15054	POLD3	DNA polymerase delta subunit 3	5.45484
					Q15058	KIF14	Kinesin-like protein KIF14	1.0803
					Q15397	KIAA0020	Pumilio domain-containing protein KIAA0020	7.78893
					Q15526	SURF1	Surfeit locus protein 1	6.23087
					Q15650	TRIP4	Activating signal cointegrator 1	5.15084
					Q15773	MLF2	Myeloid leukemia factor 2	1.45432
					Q16363	LAMA4	Laminin subunit alpha-4	4.32218
					Q16739	UGCG	Ceramide glucosyltransferase	7.08208
					Q16822	PCK2	Phosphoenolpyruvate carboxykinase [GTP], mitochondrial	1.06227
					Q53EL6	PDCD4	Programmed cell death protein 4	1.11663
					Q5MNZ6	WDR45B	WD repeat domain phosphoinositide-interacting protein 3	7.3375
					Q5T3F8	TMEM63B	CSC1-like protein 2	6.48629
					Q5VT79	ANXA8L2	Annexin A8-like protein 2	1.14124
					Q5VV42	CDKAL1	Threonylcarbamoyladenosine tRNA methylthiotransferase	1.14682
					Q5XKE5	KRT79	Keratin, type II cytoskeletal 79	10.335
					Q68CZ2	TNS3	Tensin-3	7.32349
					Q68D91	MBLAC2	Metallo-beta-lactamase domain-containing protein 2	1.66745
					Q6IA69	NADSYN1	Glutamine-dependent NAD(+) synthetase	5.56936
					Q6NZY4	ZCCHC8	Zinc finger CCHC domain-containing protein 8	6.14977
					Q6PD74	AAGAB	Alpha- and gamma-adaptin-binding protein p34	1.61145
					Q6PI48	DARS2	Aspartate--tRNA ligase, mitochondrial	7.4864
					Q6UVK1	CSPG4	Chondroitin sulfate proteoglycan 4	6.01793
					Q6UWY5	OLFML1	Olfactomedin-like protein 1	6.12345
					Q6VY07	PACS1	Phosphofurin acidic cluster sorting protein 1	7.45411
					Q6ZNJ1	NBEAL2	Neurobeachin-like protein 2	7.68774
					Q6ZV73	FGD6	FYVE, RhoGEF and PH domain-containing protein 6	5.33498
					Q71DI3	HIST2H3A	Histone H3.2	1.12219
					Q7Z2K6	ERMP1	Endoplasmic reticulum metallopeptidase 1	1.89951
					Q86SQ4	GPR126	G-protein coupled receptor 126	1.07607
					Q86TB9	PATL1	Protein PAT1 homolog 1	5.8647
					Q86TI0	TBC1D1	TBC1 domain family member 1	6.51431
					Q86UL3	AGPAT6	Glycerol-3-phosphate acyltransferase 4	1.37783
					Q86UV5	USP48	Ubiquitin carboxyl-terminal hydrolase 48	3.92345
					Q86YR5	GPSM1	G-protein-signaling modulator 1	5.44686
					Q86YS7	C2CD5	C2 domain-containing protein 5	5.97605
					Q8IUC4	RHPN2	Rhophilin-2	6.40275
					Q8IUR7	ARMC8	Armadillo repeat-containing protein 8	5.34791
					Q8IVT2	MISP	Mitotic interactor and substrate of PLK1	1.14491
					Q8IXK0	PHC2	Polyhomeotic-like protein 2	6.01142
					Q8IY81	FTSJ3	pre-rRNA processing protein FTSJ3	1.18708
					Q8IZ21	PHACTR4	Phosphatase and actin regulator 4	5.83101
					Q8N1B4	VPS52	Vacuolar protein sorting-associated protein 52 homolog	6.10141
					Q8N3E9	PLCD3	1-phosphatidylinositol 4,5-bisphosphate phosphodiesterase delta-3	1.01672
					Q8NB46	ANKRD52	Serine/threonine-protein phosphatase 6 regulatory ankyrin repeat subunit C	4.90784
					Q8NB90	SPATA5	Spermatogenesis-associated protein 5	5.40281
					Q8NBJ4	GOLM1	Golgi membrane protein 1	1.09345
					Q8NCF5	NFATC2IP	NFATC2-interacting protein	6.32997
					Q8NCN5	PDPR	Pyruvate dehydrogenase phosphatase regulatory subunit, mitochondrial	2.26936
					Q8NFF5	FLAD1	FAD synthase	1.05403
					Q8NFH5	NUP35	Nucleoporin NUP53	6.48835
					Q8TDI0	CHD5	Chromodomain-helicase-DNA-binding protein 5	3.58845
					Q8TDY2	RB1CC1	RB1-inducible coiled-coil protein 1	3.72587
					Q8WUH2	TGFBRAP1	Transforming growth factor-beta receptor-associated protein 1	1.08944
					Q8WVM7	STAG1	Cohesin subunit SA-1	3.76806
					Q8WYP5	AHCTF1	Protein ELYS	4.83391
					Q92544	TM9SF4	Transmembrane 9 superfamily member 4	1.44037
					Q92685	ALG3	Dol-P-Man:Man(5)GlcNAc(2)-PP-Dol alpha-1,3-mannosyltransferase	2.79889
					Q92979	EMG1	Ribosomal RNA small subunit methyltransferase NEP1	7.62445
					Q969U7	PSMG2	Proteasome assembly chaperone 2	7.50116
					Q96BN8	OTULIN	Ubiquitin thioesterase otulin	7.29344
					Q96DA6	DNAJC19	Mitochondrial import inner membrane translocase subunit TIM14	7.49179
					Q96EL3	MRPL53	39S ribosomal protein L53, mitochondrial	6.90807
					Q96GP6	SCARF2	Scavenger receptor class F member 2	4.34433
					Q96GS4	C17orf59	Uncharacterized protein C17orf59	1.66754
					Q96J92	WNK4	Serine/threonine-protein kinase WNK4	3.69812
					Q96RE7	NACC1	Nucleus accumbens-associated protein 1	4.73457
					Q96ST2	IWS1	Protein IWS1 homolog	1.17046
					Q96T88	UHRF1	E3 ubiquitin-protein ligase UHRF1	5.33352
					Q99715	COL12A1	Collagen alpha-1(XII) chain	7.46216
					Q9BRX5	GINS3	DNA replication complex GINS protein PSF3	1.0693
					Q9BS16	CENPK	Centromere protein K	4.42979
					Q9BS40	LXN	Latexin	6.74032
					Q9BTD8	RBM42	RNA-binding protein 42	1.06673
					Q9BV86	NTMT1	N-terminal Xaa-Pro-Lys N-methyltransferase 1	3.31391
					Q9BVG8	KIFC3	Kinesin-like protein KIFC3	3.62936
					Q9BW92	TARS2	Threonine--tRNA ligase, mitochondrial	4.82699
					Q9BY42	RTFDC1	Protein RTF2 homolog	6.9466
					Q9BYN8	MRPS26	28S ribosomal protein S26, mitochondrial	6.39344
					Q9C0J8	WDR33	pre-mRNA 3 end processing protein WDR33	3.65066
					Q9H074	PAIP1	Polyadenylate-binding protein-interacting protein 1	7.69044
					Q9H0H5	RACGAP1	Rac GTPase-activating protein 1	7.38851
					Q9H2U1	DHX36	ATP-dependent RNA helicase DHX36	6.57862
					Q9H3H3	C11orf68	UPF0696 protein C11orf68	7.22955
					Q9H467	CUEDC2	CUE domain-containing protein 2	6.00042
					Q9H6F5	CCDC86	Coiled-coil domain-containing protein 86	7.83711
					Q9H6T3	RPAP3	RNA polymerase II-associated protein 3	6.56316
					Q9H6X2	ANTXR1	Anthrax toxin receptor 1	1.18486
					Q9H9T3	ELP3	Elongator complex protein 3	6.06536
					Q9HCE5	METTL14	N6-adenosine-methyltransferase subunit METTL14	3.8167
					Q9NRN9	METTL5	Methyltransferase-like protein 5	7.0777
					Q9NSV4	DIAPH3	Protein diaphanous homolog 3	7.34515
					Q9NSY1	BMP2K	BMP-2-inducible protein kinase	5.58142
					Q9NU22	MDN1	Midasin	1.76233
					Q9NXE4	SMPD4	Sphingomyelin phosphodiesterase 4	5.79873
					Q9NZM5	GLTSCR2	Glioma tumor suppressor candidate region gene 2 protein	1.96069
					Q9NZW5	MPP6	MAGUK p55 subfamily member 6	7.31728
					Q9P2K3	RCOR3	REST corepressor 3	3.28597
					Q9P2M7	CGN	Cingulin	6.86502
					Q9UHA3	RSL24D1	Probable ribosome biogenesis protein RLP24	7.44595
					Q9UHR5	SAP30BP	SAP30-binding protein	6.73769
					Q9UI42	CPA4	Carboxypeptidase A4	1.21908
					Q9UIF9	BAZ2A	Bromodomain adjacent to zinc finger domain protein 2A	5.23741
					Q9UJ68	MSRA	Mitochondrial peptide methionine sulfoxide reductase	7.43302
					Q9UNQ2	DIMT1	Probable dimethyladenosine transferase	1.10742
					Q9UQ16	DNM3	Dynamin-3	3.73803
					Q9Y227	ENTPD4	Ectonucleoside triphosphate diphosphohydrolase 4	9.39805
					Q9Y2G1	MYRF	Myelin regulatory factor	1.02436
					Q9Y314	NOSIP	Nitric oxide synthase-interacting protein	5.87772
					Q9Y3A4	RRP7A	Ribosomal RNA-processing protein 7 homolog A	3.94967
					Q9Y3B2	EXOSC1	Exosome complex component CSL4	5.59721
					Q9Y3B7	MRPL11	39S ribosomal protein L11, mitochondrial	6.66864
					Q9Y3C1	NOP16	Nucleolar protein 16	1.06659
					Q9Y3L5	RAP2C	Ras-related protein Rap-2c	7.20663
					Q9Y4F1	FARP1	FERM, RhoGEF and pleckstrin domain-containing protein 1	4.90956
					Q9Y5Q0	FADS3	Fatty acid desaturase 3	6.04131
					Q9Y5Q9	GTF3C3	General transcription factor 3C polypeptide 3	2.22717
					Q9Y5V3	MAGED1	Melanoma-associated antigen D1	6.7603

## Sheet: h1650
UP in AHA (130)					DOWN in AHA (128)
Accession	Entry	Description	log2 ratio H1650		Accession	Entry	Description	log2 ratio H1650
A0A024RBG1	NUDT4	Diphosphoinositol polyphosphate phosphohydrolase 2	-3.78672		L0R6Q1	SLC35A4		8.99143
P54792	DVL1P1	Putative segment polarity protein dishevelled homolog DVL1P1	-7.17425		O00507	USP9Y	Probable ubiquitin carboxyl-terminal hydrolase FAF-Y	7.07224
O14646	CHD1	Chromodomain-helicase-DNA-binding protein 1	-8.18471		O00767	SCD	Acyl-CoA desaturase	1.74212
O14647	CHD2	Chromodomain-helicase-DNA-binding protein 2	-7.31969		O43166	SIPA1L1	Signal-induced proliferation-associated 1-like protein 1	1.1405
O14787	TNPO2	Transportin-2	-1.75428		O43491	EPB41L2	Band 4.1-like protein 2	8.2801
O14828	SCAMP3	Secretory carrier-associated membrane protein 3	-1.76225		O43572	AKAP10	A-kinase anchor protein 10, mitochondrial	6.99543
O14976	GAK	Cyclin-G-associated kinase	-7.99633		O43663	PRC1	Protein regulator of cytokinesis 1	5.55344
O15020	SPTBN2	Spectrin beta chain, non-erythrocytic 2	-8.09857		O60279	SUSD5	Sushi domain-containing protein 5	7.55434
O15027	SEC16A	Protein transport protein Sec16A	-8.23104		O60739	EIF1B	Eukaryotic translation initiation factor 1b	5.7029
O15226	NKRF	NF-kappa-B-repressing factor	-8.05232		O60942	RNGTT	mRNA-capping enzyme	6.36498
O15357	INPPL1	Phosphatidylinositol 3,4,5-trisphosphate 5-phosphatase 2	-7.12504		O95235	KIF20A	Kinesin-like protein KIF20A	7.0393
O15381	NVL	Nuclear valosin-containing protein-like	-5.2003		O95299	NDUFA10	NADH dehydrogenase [ubiquinone] 1 alpha subcomplex subunit 10, mitochondrial	8.66713
O60443	DFNA5	Non-syndromic hearing impairment protein 5	-7.9795		O95864	FADS2	Fatty acid desaturase 2	8.38838
O75717	WDHD1	WD repeat and HMG-box DNA-binding protein 1	-2.07665		P00374	DHFR	Dihydrofolate reductase	8.35762
O94880	PHF14	PHD finger protein 14	-1.12252		P09668	CTSH	Pro-cathepsin H	9.5114
O95396	MOCS3	Adenylyltransferase and sulfurtransferase MOCS3	-8.43525		P12694	BCKDHA	2-oxoisovalerate dehydrogenase subunit alpha, mitochondrial	7.5288
O95989	NUDT3	Diphosphoinositol polyphosphate phosphohydrolase 1	-7.87233		P17936	IGFBP3	Insulin-like growth factor-binding protein 3	6.44187
O96007	MOCS2	Molybdopterin synthase catalytic subunit	-6.71848		P18065	IGFBP2	Insulin-like growth factor-binding protein 2	8.02871
P02768	ALB	Serum albumin	-8.08446		Q9UQ88	CDK11A	Cyclin-dependent kinase 11A	5.52861
P05067	APP	Amyloid beta A4 protein	-1.16706		P24821	TNC	Tenascin	1.18096
P05362	ICAM1	Intercellular adhesion molecule 1	-6.98767		P27701	CD82	CD82 antigen	8.53661
P0CG12	CHTF8	Chromosome transmission fidelity protein 8 homolog isoform 2	-8.6536		P29218	IMPA1	Inositol monophosphatase 1	4.74283
P0DMV9	HSPA1B	Heat shock 70 kDa protein 1B	-1.05312		P35244	RPA3	Replication protein A 14 kDa subunit	8.09769
P10909	CLU	Clusterin	-6.7599		P36404	ARL2	ADP-ribosylation factor-like protein 2	8.1136
P15735	PHKG2	Phosphorylase b kinase gamma catalytic chain, liver/testis isoform	-7.43505		P46100	ATRX	Transcriptional regulator ATRX	1.0201
P17676	CEBPB	CCAAT/enhancer-binding protein beta	-8.32582		P46976	GYG1	Glycogenin-1	8.86877
P19256	CD58	Lymphocyte function-associated antigen 3	-8.31241		P47989	XDH	Xanthine dehydrogenase/oxidase	1.61326
P21359	NF1	Neurofibromin	-6.97752		P49005	POLD2	DNA polymerase delta subunit 2	6.91184
P22681	CBL	E3 ubiquitin-protein ligase CBL	-7.41549		P50226	SULT1A2	Sulfotransferase 1A2	4.34263
P27482	CALML3	Calmodulin-like protein 3	-7.64442		P51636	CAV2	Caveolin-2	6.8814
P31153	MAT2A	S-adenosylmethionine synthase isoform type-2	-1.62101		P62341	SELT	Selenoprotein T	1.23587
P35251	RFC1	Replication factor C subunit 1	-1.10356		P63151	PPP2R2A	Serine/threonine-protein phosphatase 2A 55 kDa regulatory subunit B alpha isoform	1.15918
P40818	USP8	Ubiquitin carboxyl-terminal hydrolase 8	-7.85374		P78346	RPP30	Ribonuclease P protein subunit p30	1.04475
P41219	PRPH	Peripherin	-7.54332		P82094	TMF1	TATA element modulatory factor	7.79572
P48594	SERPINB4	Serpin B4	-7.79417		Q01804	OTUD4	OTU domain-containing protein 4	6.55552
P48729	CSNK1A1	Casein kinase I isoform alpha	-1.16984		Q07864	POLE	DNA polymerase epsilon catalytic subunit A	5.46211
P52732	KIF11	Kinesin-like protein KIF11	-1.1926		Q12834	CDC20	Cell division cycle protein 20 homolog	1.11822
P56945	BCAR1	Breast cancer anti-estrogen resistance protein 1	-8.73904		Q13362	PPP2R5C	Serine/threonine-protein phosphatase 2A 56 kDa regulatory subunit gamma isoform	1.01546
P78362	SRPK2	SRSF protein kinase 2	-8.55616		Q13488	TCIRG1	V-type proton ATPase 116 kDa subunit a isoform 3	6.26382
P81605	DCD	Dermcidin	-8.7177		Q13535	ATR	Serine/threonine-protein kinase ATR	5.1968
Q00577	PURA	Transcriptional activator protein Pur-alpha	-8.67734		Q13733	ATP1A4	Sodium/potassium-transporting ATPase subunit alpha-4	6.27994
Q02447	SP3	Transcription factor Sp3	-1.10634		Q14807	KIF22	Kinesin-like protein KIF22	7.26146
Q04721	NOTCH2	Neurogenic locus notch homolog protein 2	-8.07172		Q14966	ZNF638	Zinc finger protein 638	8.71657
Q06546	GABPA	GA-binding protein alpha chain	-8.37791		Q15532	SS18	Protein SSXT	7.68171
Q13164	MAPK7	Mitogen-activated protein kinase 7	-7.10158		Q15773	MLF2	Myeloid leukemia factor 2	1.19134
Q13523	PRPF4B	Serine/threonine-protein kinase PRP4 homolog	-8.73892		Q16678	CYP1B1	Cytochrome P450 1B1	6.27466
Q13751	LAMB3	Laminin subunit beta-3	-6.18959		Q16850	CYP51A1	Lanosterol 14-alpha demethylase	4.73838
Q13769	THOC5	THO complex subunit 5 homolog	-8.74356		Q16877	PFKFB4	6-phosphofructo-2-kinase/fructose-2,6-bisphosphatase 4	6.06361
Q14651	PLS1	Plastin-1	-8.98485		Q5M775	SPECC1	Cytospin-B	6.90661
Q15007	WTAP	Pre-mRNA-splicing regulator WTAP	-1.59948		Q5T280	C9orf114	Putative methyltransferase C9orf114	1.70507
Q15334	LLGL1	Lethal(2) giant larvae protein homolog 1	-6.61673		Q687X5	STEAP4	Metalloreductase STEAP4	7.07443
Q16720	ATP2B3	Plasma membrane calcium-transporting ATPase 3	-7.28138		Q6P3X3	TTC27	Tetratricopeptide repeat protein 27	7.43662
Q24JP5	TMEM132A	Transmembrane protein 132A	-5.93754		Q7Z7L7	ZER1	Protein zer-1 homolog	5.85656
Q2NKX8	ERCC6L	DNA excision repair protein ERCC-6-like	-8.20597		Q86VI3	IQGAP3	Ras GTPase-activating-like protein IQGAP3	5.22337
Q567U6	CCDC93	Coiled-coil domain-containing protein 93	-7.86939		Q8IUD2	ERC1	ELKS/Rab6-interacting/CAST family member 1	8.13475
Q5JRA6	MIA3	Melanoma inhibitory activity protein 3	-8.44627		Q8IWA4	MFN1	Mitofusin-1	6.55344
Q5T3I0	GPATCH4	G patch domain-containing protein 4	-3.54465		Q8IWT6	LRRC8A	Volume-regulated anion channel subunit LRRC8A	5.0903
Q5VV41	ARHGEF16	Rho guanine nucleotide exchange factor 16	-6.4604		Q8IWV7	UBR1	E3 ubiquitin-protein ligase UBR1	6.98733
Q5W0V3	FAM160B1	Protein FAM160B1	-8.52385		Q8N0W3	FUK	L-fucose kinase	5.78132
Q66K14	TBC1D9B	TBC1 domain family member 9B	-8.59348		Q8N2H4	SYS1	Protein SYS1 homolog	7.34766
Q66PJ3	ARL6IP4	ADP-ribosylation factor-like protein 6-interacting protein 4	-8.95741		Q8N573	OXR1	Oxidation resistance protein 1	2.32503
Q6EMK4	VASN	Vasorin	-1.30242		Q8NAB2	KBTBD3	Kelch repeat and BTB domain-containing protein 3	9.99597
Q6NUK4	REEP3	Receptor expression-enhancing protein 3	-1.90026		Q8NCC3	PLA2G15	Group XV phospholipase A2	7.0245
Q6UXV4	APOOL	MICOS complex subunit MIC27	-8.19817		Q8NFV4	ABHD11	Alpha/beta hydrolase domain-containing protein 11	8.61023
Q6ZN55	ZNF574	Zinc finger protein 574	-5.83402		Q8WV41	SNX33	Sorting nexin-33	6.38632
Q6ZRS2	SRCAP	Helicase SRCAP	-3.62922		Q8WVM7	STAG1	Cohesin subunit SA-1	4.76282
Q7L7X3	TAOK1	Serine/threonine-protein kinase TAO1	-6.70316		Q8WVY7	UBLCP1	Ubiquitin-like domain-containing CTD phosphatase 1	1.82651
Q7Z3B4	NUP54	Nucleoporin p54	-7.63383		Q8WWQ0	PHIP	PH-interacting protein	5.04574
Q7Z434	MAVS	Mitochondrial antiviral-signaling protein	-8.04729		Q92673	SORL1	Sortilin-related receptor	7.44905
Q86SQ0	PHLDB2	Pleckstrin homology-like domain family B member 2	-7.43648		Q92876	KLK6	Kallikrein-6	7.18809
Q86WA8	LONP2	Lon protease homolog 2, peroxisomal	-2.23605		Q93073	SECISBP2L	Selenocysteine insertion sequence-binding protein 2-like	4.52042
Q86XA9	HEATR5A	HEAT repeat-containing protein 5A	-1.01153		Q969E2	SCAMP4	Secretory carrier-associated membrane protein 4	8.8428
Q8IU81	IRF2BP1	Interferon regulatory factor 2-binding protein 1	-7.51104		Q96B26	EXOSC8	Exosome complex component RRP43	7.82983
Q8IYD1	GSPT2	Eukaryotic peptide chain release factor GTP-binding subunit ERF3B	-6.02542		Q96CU9	FOXRED1	FAD-dependent oxidoreductase domain-containing protein 1	7.73524
Q8IYI6	EXOC8	Exocyst complex component 8	-8.94359		Q96DV4	MRPL38	39S ribosomal protein L38, mitochondrial	7.42892
Q8N8R5	C2orf69	UPF0565 protein C2orf69	-1.68354		Q96FZ2	HMCES	Embryonic stem cell-specific 5-hydroxymethylcytosine-binding protein	5.41603
Q8NBF6	AVL9	Late secretory pathway protein AVL9 homolog	-7.48049		Q96GQ5	C16orf58	RUS1 family protein C16orf58	7.06043
Q8ND04	SMG8	Protein SMG8	-8.47869		Q96HY7	DHTKD1	Probable 2-oxoglutarate dehydrogenase E1 component DHKTD1, mitochondrial	7.89111
Q8TAD8	SNIP1	Smad nuclear-interacting protein 1	-8.34546		Q96K76	USP47	Ubiquitin carboxyl-terminal hydrolase 47	1.92759
Q8TB61	SLC35B2	Adenosine 3-phospho 5-phosphosulfate transporter 1	-1.37709		Q96KB5	PBK	Lymphokine-activated killer T-cell-originated protein kinase	1.78176
Q8TED0	UTP15	U3 small nucleolar RNA-associated protein 15 homolog	-8.71915		Q96MH6	TMEM68	Transmembrane protein 68	5.40246
Q8TF05	PPP4R1	Serine/threonine-protein phosphatase 4 regulatory subunit 1	-8.83872		Q96PP9	GBP4	Guanylate-binding protein 4	6.5821
Q8WWH5	TRUB1	Probable tRNA pseudouridine synthase 1	-1.36994		Q96QU8	XPO6	Exportin-6	5.5282
Q92889	ERCC4	DNA repair endonuclease XPF	-8.49303		Q96SZ6	CDK5RAP1	CDK5 regulatory subunit-associated protein 1	6.52148
Q92968	PEX13	Peroxisomal membrane protein PEX13	-7.17582		Q99447	PCYT2	Ethanolamine-phosphate cytidylyltransferase	7.46073
Q969T9	WBP2	WW domain-binding protein 2	-7.61068		Q99640	PKMYT1	Membrane-associated tyrosine- and threonine-specific cdc2-inhibitory kinase	1.37636
Q96AJ9	VTI1A	Vesicle transport through interaction with t-SNAREs homolog 1A	-9.08872		Q99643	SDHC	Succinate dehydrogenase cytochrome b560 subunit, mitochondrial	8.28685
Q96FN4	CPNE2	Copine-2	-7.99672		Q9BRJ7	NUDT16L1	Protein syndesmos	9.03727
Q96FV9	THOC1	THO complex subunit 1	-7.51375		Q9BV86	NTMT1	N-terminal Xaa-Pro-Lys N-methyltransferase 1	5.6452
Q96HD1	CRELD1	Cysteine-rich with EGF-like domain protein 1	-7.69203		Q9BW91	NUDT9	ADP-ribose pyrophosphatase, mitochondrial	5.84188
Q96JC1	VPS39	Vam6/Vps39-like protein	-6.94263		Q9BXR0	QTRT1	Queuine tRNA-ribosyltransferase	8.01837
Q96N67	DOCK7	Dedicator of cytokinesis protein 7	-8.07372		Q9BYC8	MRPL32	39S ribosomal protein L32, mitochondrial	8.3257
Q96SB4	SRPK1	SRSF protein kinase 1	-8.33147		Q9BYN8	MRPS26	28S ribosomal protein S26, mitochondrial	8.51783
Q9BQ95	ECSIT	Evolutionarily conserved signaling intermediate in Toll pathway, mitochondrial	-9.14576		Q9H0Q0	FAM49A	Protein FAM49A	6.13011
Q9BQA9	C17orf62	Uncharacterized protein C17orf62	-8.5371		Q9H5Z1	DHX35	Probable ATP-dependent RNA helicase DHX35	6.25416
Q9BQE4	VIMP	Selenoprotein S	-8.21123		Q9H6U6	BCAS3	Breast carcinoma-amplified sequence 3	7.01208
Q9BRQ6	CHCHD6	MICOS complex subunit MIC25	-8.50576		Q9H930	SP140L	Nuclear body protein SP140-like protein	12.8814
Q9BUN8	DERL1	Derlin-1	-7.81435		Q9H974	QTRTD1	Queuine tRNA-ribosyltransferase subunit QTRTD1	7.62743
Q9BVJ7	DUSP23	Dual specificity protein phosphatase 23	-7.76521		Q9H9P8	L2HGDH	L-2-hydroxyglutarate dehydrogenase, mitochondrial	3.96403
Q9BVM2	DPCD	Protein DPCD	-7.89683		Q9H9T3	ELP3	Elongator complex protein 3	7.3488
Q9BYJ9	YTHDF1	YTH domain-containing family protein 1	-8.5998		Q9HD15	SRA1	Steroid receptor RNA activator 1	8.14389
Q9BZJ0	CRNKL1	Crooked neck-like protein 1	-9.20346		Q9NP84	TNFRSF12A	Tumor necrosis factor receptor superfamily member 12A	7.9037
Q9C005	DPY30	Protein dpy-30 homolog	-1.16019		Q9NPL8	TIMMDC1	Complex I assembly factor TIMMDC1, mitochondrial	8.40766
Q9C0E8	LNP	Protein lunapark	-8.47189		Q9NRG4	SMYD2	N-lysine methyltransferase SMYD2	6.72843
Q9H089	LSG1	Large subunit GTPase 1 homolog	-8.63453		Q9NS00	C1GALT1	Glycoprotein-N-acetylgalactosamine 3-beta-galactosyltransferase 1	8.44757
Q9H0B6	KLC2	Kinesin light chain 2	-7.5607		Q9NVI1	FANCI	Fanconi anemia group I protein	8.17836
Q9H270	VPS11	Vacuolar protein sorting-associated protein 11 homolog	-8.05731		Q9NWT1	PAK1IP1	p21-activated protein kinase-interacting protein 1	9.04924
Q9H2D6	TRIOBP	TRIO and F-actin-binding protein	-2.05354		Q9NX18	SDHAF2	Succinate dehydrogenase assembly factor 2, mitochondrial	7.56521
Q9H936	SLC25A22	Mitochondrial glutamate carrier 1	-8.64047		Q9NXC5	MIOS	WD repeat-containing protein mio	5.9702
Q9H9Y6	POLR1B	DNA-directed RNA polymerase I subunit RPA2	-7.59864		Q9NXW2	DNAJB12	DnaJ homolog subfamily B member 12	8.91377
Q9HA77	CARS2	Probable cysteine--tRNA ligase, mitochondrial	-8.03116		Q9NYV4	CDK12	Cyclin-dependent kinase 12	5.45174
Q9HBR0	SLC38A10	Putative sodium-coupled neutral amino acid transporter 10	-8.66028		Q9P1Y5	CAMSAP3	Calmodulin-regulated spectrin-associated protein 3	2.82885
Q9HCP0	CSNK1G1	Casein kinase I isoform gamma-1	-1.49862		Q9P2E5	CHPF2	Chondroitin sulfate glucuronyltransferase	5.41215
Q9NRY5	FAM114A2	Protein FAM114A2	-7.88854		Q9UET6	FTSJ1	Putative tRNA (cytidine(32)/guanosine(34)-2-O)-methyltransferase	7.69827
Q9NUT2	ABCB8	ATP-binding cassette sub-family B member 8, mitochondrial	-7.44864		Q9UFN0	NIPSNAP3A	Protein NipSnap homolog 3A	7.77228
Q9NWS0	PIH1D1	PIH1 domain-containing protein 1	-8.17552		Q9UI42	CPA4	Carboxypeptidase A4	1.12604
Q9NX46	ADPRHL2	Poly(ADP-ribose) glycohydrolase ARH3	-8.25078		Q9ULC5	ACSL5	Long-chain-fatty-acid--CoA ligase 5	5.38211
Q9P000	COMMD9	COMM domain-containing protein 9	-7.41127		Q9UNP9	PPIE	Peptidyl-prolyl cis-trans isomerase E	7.77263
Q9P0U4	CXXC1	CXXC-type zinc finger protein 1	-4.54148		Q9UNX4	WDR3	WD repeat-containing protein 3	8.30287
Q9P270	SLAIN2	SLAIN motif-containing protein 2	-7.00177		Q9UQR1	ZNF148	Zinc finger protein 148	5.38064
Q9P2B2	PTGFRN	Prostaglandin F2 receptor negative regulator	-8.67726		Q9Y2R5	MRPS17	28S ribosomal protein S17, mitochondrial	8.10274
Q9UDY4	DNAJB4	DnaJ homolog subfamily B member 4	-1.6108		Q9Y2W6	TDRKH	Tudor and KH domain-containing protein	7.1995
Q9UID3	VPS51	Vacuolar protein sorting-associated protein 51 homolog	-9.69007		Q9Y2X0	MED16	Mediator of RNA polymerase II transcription subunit 16	6.68493
Q9UKV5	AMFR	E3 ubiquitin-protein ligase AMFR	-8.5986		Q9Y3I1	FBXO7	F-box only protein 7	7.17216
Q9UL15	BAG5	BAG family molecular chaperone regulator 5	-8.68844		Q9Y4B5	MTCL1	Microtubule cross-linking factor 1	9.23907
Q9ULS5	TMCC3	Transmembrane and coiled-coil domains protein 3	-7.56748		Q9Y4B6	VPRBP	Protein VPRBP	5.30827
Q9UNN5	FAF1	FAS-associated factor 1	-8.23151		Q9Y6D9	MAD1L1	Mitotic spindle assembly checkpoint protein MAD1	5.12249
Q9Y287	ITM2B	Integral membrane protein 2B	-5.42612		Q9Y6V0	PCLO	Protein piccolo	9.43327
Q9Y6I3	EPN1	Epsin-1	-1.13071
Q9Y6M5	SLC30A1	Zinc transporter 1	-1.28724

## Sheet: mc38
UP in AHA (452)					DOWN in AHA (225)
Accession	Entry	Description	log2 ratio MC38		Accession	Entry	Description	log2 ratio MC38
A2A8U2	Tmem201	Transmembrane protein 201	-6.54531		A2A5R2	Arfgef2	Brefeldin A-inhibited guanine nucleotide-exchange protein 2	5.57108
A2ALW5	Dnajc25	DnaJ homolog subfamily C member 25	-1.00636		A6H8H2	Dennd4c	DENN domain-containing protein 4C	5.35158
A2AN08	Ubr4	E3 ubiquitin-protein ligase UBR4	-1.00634		A8C756	Thada	Thyroid adenoma-associated protein homolog	4.75109
A2APB8	Tpx2	Targeting protein for Xklp2	-1.53672		B1AY13	Usp24	Ubiquitin carboxyl-terminal hydrolase 24	4.87032
A2AR02	Ppig	Peptidyl-prolyl cis-trans isomerase G	-1.07199		B2RY04	Dock5	Dedicator of cytokinesis protein 5	5.51621
A2BDX3	Mocs3	Adenylyltransferase and sulfurtransferase MOCS3	-1.09129		B7ZMP1	Xpnpep3	Probable Xaa-Pro aminopeptidase 3	5.11352
A2BH40	Arid1a	AT-rich interactive domain-containing protein 1A	-1.26493		B9EJR8	Dnaaf5	Dynein assembly factor 5, axonemal	4.89322
B1AQJ2	Usp36	Ubiquitin carboxyl-terminal hydrolase 36	-6.81831		E9PYH6	Setd1a	Histone-lysine N-methyltransferase	2.6597
B2RWS6	Ep300	Histone acetyltransferase p300	-1.45292		O08808	Diaph1	Protein diaphanous homolog 1	4.96089
B9EJ86	Osbpl8	Oxysterol-binding protein	-5.98858		O08992	Sdcbp	Syntenin-1	5.75087
E9Q5C9	Nolc1		-1.33065		O35130	Emg1	Ribosomal RNA small subunit methyltransferase NEP1	1.34828
E9Q5F9	Setd2	Histone-lysine N-methyltransferase SETD2	-5.96783		O35350	Capn1	Calpain-1 catalytic subunit	6.18369
E9Q5K9	Ythdc1	YTH domain-containing protein 1	-1.0692		O35654	Pold2	DNA polymerase delta subunit 2	6.47344
E9Q6J5	Bod1l		-4.43519		O54692	Zw10	Centromere/kinetochore protein zw10 homolog	4.69645
O08579	Emd	Emerin	-1.25041		O55013	Trappc3	Trafficking protein particle complex subunit 3	4.69105
O08715	Akap1	A-kinase anchor protein 1, mitochondrial	-1.67591		O88643	Pak1	Serine/threonine-protein kinase PAK 1	5.66466
O08856	Ell	RNA polymerase II elongation factor ELL	-5.56808		O88844	Idh1	Isocitrate dehydrogenase [NADP] cytoplasmic	1.5294
O09005	Degs1	Sphingolipid delta(4)-desaturase DES1	-1.06769		O89001	Cpd	Carboxypeptidase D	2.2935
O09118	Ntn1	Netrin-1	-7.17324		O89050	Mkln1	Muskelin	5.97447
O35144	Terf2	Telomeric repeat-binding factor 2	-1.49676		P04184	Tk1	Thymidine kinase, cytosolic	6.22193
O35166	Gosr2	Golgi SNAP receptor complex member 2	-1.70673		P05622	Pdgfrb	Platelet-derived growth factor receptor beta	6.3495
O35286	Dhx15	Pre-mRNA-splicing factor ATP-dependent RNA helicase DHX15	-1.02938		P05977	Myl1	Myosin light chain 1/3, skeletal muscle isoform	6.45913
O35516	Notch2	Neurogenic locus notch homolog protein 2	-5.99339		P07742	Rrm1	Ribonucleoside-diphosphate reductase large subunit	1.7688
O35566	Cd151	CD151 antigen	-1.0794		P08775	Polr2a	DNA-directed RNA polymerase II subunit RPB1	6.29144
O35598	Adam10	Disintegrin and metalloproteinase domain-containing protein 10	-6.47357		P10923	Spp1	Osteopontin	2.33772
O35609	Scamp3	Secretory carrier-associated membrane protein 3	-1.01715		P11157	Rrm2	Ribonucleoside-diphosphate reductase subunit M2	5.70713
O35680	Mrps12	28S ribosomal protein S12, mitochondrial	-1.19429		P23591	Tsta3	GDP-L-fucose synthase	6.06667
O54791	Maff	Transcription factor MafF	-6.63805		P26040	Ezr	Ezrin	4.93801
O55022	Pgrmc1	Membrane-associated progesterone receptor component 1	-1.2768		P27641	Xrcc5	X-ray repair cross-complementing protein 5	5.54211
O70152	Dpm1	Dolichol-phosphate mannosyltransferase subunit 1	-1.13945		P30285	Cdk4	Cyclin-dependent kinase 4	7.0773
O70472	Tmem131	Transmembrane protein 131	-4.54199		P31750	Akt1	RAC-alpha serine/threonine-protein kinase	5.5216
O70494	Sp3	Transcription factor Sp3	-1.07983		P42227	Stat3	Signal transducer and activator of transcription 3	5.49174
O70503	Hsd17b12	Very-long-chain 3-oxoacyl-CoA reductase	-1.20885		P43406	Itgav	Integrin alpha-V	5.38834
O88286	Wiz	Protein Wiz	-5.85901		P47857	Pfkm	ATP-dependent 6-phosphofructokinase, muscle type	4.65307
O88379	Baz1a	Bromodomain adjacent to zinc finger domain protein 1A	-1.10272		P49615	Cdk5	Cyclin-dependent-like kinase 5	4.85732
O88738	Birc6	Baculoviral IAP repeat-containing protein 6	-2.44028		P50096	Impdh1	Inosine-5-monophosphate dehydrogenase 1	7.166
P01899	H2-D1	H-2 class I histocompatibility antigen, D-B alpha chain	-1.14043		P52624	Upp1	Uridine phosphorylase 1	4.98309
P01901	H2-K1	H-2 class I histocompatibility antigen, K-B alpha chain	-1.16704		P53995	Anapc1	Anaphase-promoting complex subunit 1	6.00195
P04768	Prl2c3	Prolactin-2C3	-6.70941		P54726	Rad23a	UV excision repair protein RAD23 homolog A	7.26271
P05627	Jun	Transcription factor AP-1	-1.13698		P54731	Faf1	FAS-associated factor 1	1.13209
P08003	Pdia4	Protein disulfide-isomerase A4	-1.21709		P56565	S100a1	Protein S100-A1	5.85102
P08113	Hsp90b1	Endoplasmin	-1.04386		P58468	Fam207a	Protein FAM207A	5.30155
P09450	Junb	Transcription factor jun-B	-7.28156		P61600	Naa20	N-alpha-acetyltransferase 20	6.25156
P09528	Fth1	Ferritin heavy chain	-1.55935		P62488	Polr2g	DNA-directed RNA polymerase II subunit RPB7	5.66063
P09926	Surf2	Surfeit locus protein 2	-5.96704		Q9Z199	Supt4h1b	Transcription elongation factor SPT4-B	5.44849
P0CG14	Chtf8	Chromosome transmission fidelity protein 8 homolog isoform 2	-6.05259		P70351	Ezh1	Histone-lysine N-methyltransferase EZH1	5.78296
P10852	Slc3a2	4F2 cell-surface antigen heavy chain	-1.47444		P70697	Urod	Uroporphyrinogen decarboxylase	1.01252
P12023	App	Amyloid beta A4 protein	-5.87227		P83877	Txnl4a	Thioredoxin-like protein 4A	6.17685
P14211	Calr	Calreticulin	-1.02104		P97434	Mprip	Myosin phosphatase Rho-interacting protein	1.33727
P14719	Il1rl1	Interleukin-1 receptor-like 1	-2.50709		P97480	Eya3	Eyes absent homolog 3	5.19519
P14901	Hmox1	Heme oxygenase 1	-1.92504		P97494	Gclc	Glutamate--cysteine ligase catalytic subunit	4.92354
P16092	Fgfr1	Fibroblast growth factor receptor 1	-5.0821		P97765	Wbp2	WW domain-binding protein 2	5.89679
P23607	Zfa	Zinc finger autosomal protein	-5.7427		P97825	Hn1	Hematological and neurological expressed 1 protein	6.5269
P17047	Lamp2	Lysosome-associated membrane glycoprotein 2	-1.12975		Q00519	Xdh	Xanthine dehydrogenase/oxidase	7.13953
P17095	Hmga1	High mobility group protein HMG-I/HMG-Y	-1.00573		Q01721	Gas1	Growth arrest-specific protein 1	1.64347
P17879	Hspa1b	Heat shock 70 kDa protein 1B	-4.96897		Q02257	Jup	Junction plakoglobin	3.87917
P19182	Ifrd1	Interferon-related developmental regulator 1	-1.35326		Q02788	Col6a2	Collagen alpha-2(VI) chain	6.7917
P20029	Hspa5	78 kDa glucose-regulated protein	-1.46776		Q03350	Thbs2	Thrombospondin-2	4.55172
P21995	Emb	Embigin	-1.05466		Q04692	Smarcad1	SWI/SNF-related matrix-associated actin-dependent regulator of chromatin subfamily A containing DEAD/H box 1	5.01339
P24369	Ppib	Peptidyl-prolyl cis-trans isomerase B	-1.12539		Q04857	Col6a1	Collagen alpha-1(VI) chain	1.06569
P25785	Timp2	Metalloproteinase inhibitor 2	-1.24336		Q05BC3	Eml1	Echinoderm microtubule-associated protein-like 1	5.40289
P27046	Man2a1	Alpha-mannosidase 2	-1.21141		Q07139	Ect2	Protein ECT2	5.30901
P27601	Gna13	Guanine nucleotide-binding protein subunit alpha-13	-5.9778		Q08639	Tfdp1	Transcription factor Dp-1	3.63141
P27808	Mgat1	Alpha-1,3-mannosyl-glycoprotein 2-beta-N-acetylglucosaminyltransferase	-7.0509		Q33DR2	Pdss1	Decaprenyl-diphosphate synthase subunit 1	6.25351
P49945	Ftl2	Ferritin light chain 2	-1.33443		Q3B7Z2	Osbp	Oxysterol-binding protein 1	1.34638
P32883	Kras	GTPase KRas	-1.17771		Q3TC46	Patl1	Protein PAT1 homolog 1	5.43464
P32921	Wars	Tryptophan--tRNA ligase, cytoplasmic	-1.77999		Q3TC93	Hs1bp3	HCLS1-binding protein 3	4.63891
P33434	Mmp2	72 kDa type IV collagenase	-6.30263		Q3THG9	Aarsd1	Alanyl-tRNA editing protein Aarsd1	6.2562
P35283	Rab12	Ras-related protein Rab-12	-6.27969		Q3TPE9	Ankmy2	Ankyrin repeat and MYND domain-containing protein 2	5.44676
P35285	Rab22a	Ras-related protein Rab-22A	-5.47422		Q3TUU5	Tex30	Testis-expressed sequence 30 protein	6.16767
P35288	Rab23	Ras-related protein Rab-23	-6.80928		Q3UA37	Qrich1	Glutamine-rich protein 1	5.84422
P35456	Plaur	Urokinase plasminogen activator surface receptor	-1.44646		Q3UFK8	Frmd8	FERM domain-containing protein 8	5.51015
P35564	Canx	Calnexin	-1.0651		Q3UIU2	Ndufb6	NADH dehydrogenase [ubiquinone] 1 beta subcomplex subunit 6	5.35557
P35951	Ldlr	Low-density lipoprotein receptor	-1.84272		Q3ULW8	Parp3		6.29576
P46978	Stt3a	Dolichyl-diphosphooligosaccharide--protein glycosyltransferase subunit STT3A	-1.02625		Q60634	Flot2	Flotillin-2	4.95499
P47758	Srprb	Signal recognition particle receptor subunit beta	-2.40627		Q60649	Clpb	Caseinolytic peptidase B protein homolog	5.82035
P48755	Fosl1	Fos-related antigen 1	-1.8729		Q60790	Rasa3	Ras GTPase-activating protein 3	4.64609
P50429	Arsb	Arylsulfatase B	-2.22297		Q61103	Dpf2	Zinc finger protein ubi-d4	5.77502
P52927	Hmga2	High mobility group protein HMGI-C	-1.05823		Q61249	Igbp1	Immunoglobulin-binding protein 1	5.49162
P53986	Slc16a1	Monocarboxylate transporter 1	-1.14239		Q62141	Sin3b	Paired amphipathic helix protein Sin3b	4.87053
P53994	Rab2a	Ras-related protein Rab-2A	-1.01098		Q62356	Fstl1	Follistatin-related protein 1	1.18802
P58021	Tm9sf2	Transmembrane 9 superfamily member 2	-1.07982		Q63829	Commd3	COMM domain-containing protein 3	5.3836
P58501	Paxbp1	PAX3- and PAX7-binding protein 1	-1.19005		Q63844	Mapk3	Mitogen-activated protein kinase 3	6.79297
P59017	Bcl2l13	Bcl-2-like protein 13	-1.07132		Q64437	Adh7	Alcohol dehydrogenase class 4 mu/sigma chain	8.82829
P59326	Ythdf1	YTH domain-containing family protein 1	-1.05312		Q66JV4	Rbm12b2	RNA-binding protein 12B-B	4.50506
P60904	Dnajc5	DnaJ homolog subfamily C member 5	-1.38519		Q68FL4	Ahcyl2	Putative adenosylhomocysteinase 3	5.73598
P61027	Rab10	Ras-related protein Rab-10	-1.03317		Q69ZS7	Hbs1l	HBS1-like protein	5.3588
P61620	Sec61a1	Protein transport protein Sec61 subunit alpha isoform 1	-1.17176		Q6P1B1	Xpnpep1	Xaa-Pro aminopeptidase 1	6.15416
P61804	Dad1	Dolichyl-diphosphooligosaccharide--protein glycosyltransferase subunit DAD1	-1.07033		Q6P4S6	Sik3	Serine/threonine-protein kinase SIK3	5.19455
P61963	Dcaf7	DDB1- and CUL4-associated factor 7	-1.2171		Q6P5E6	Gga2	ADP-ribosylation factor-binding protein GGA2	5.31191
P61965	Wdr5	WD repeat-containing protein 5	-1.20768		Q6PB44	Ptpn23	Tyrosine-protein phosphatase non-receptor type 23	6.0621
P70279	Surf6	Surfeit locus protein 6	-1.67961		Q6PER3	Mapre3	Microtubule-associated protein RP/EB family member 3	5.21453
P70280	Vamp7	Vesicle-associated membrane protein 7	-1.24482		Q6PGG6	Gnl3l	Guanine nucleotide-binding protein-like 3-like protein	5.79592
P70303	Ctps2	CTP synthase 2	-6.72068		Q6WKZ8	Ubr2	E3 ubiquitin-protein ligase UBR2	6.11967
P83093	Stim2	Stromal interaction molecule 2	-1.15957		Q6Y7W8	Gigyf2	PERQ amino acid-rich with GYF domain-containing protein 2	5.83327
P84089	Erh	Enhancer of rudimentary homolog	-1.03368		Q6ZWZ2	Ube2r2	Ubiquitin-conjugating enzyme E2 R2	4.92139
P97329	Kif20a	Kinesin-like protein KIF20A	-1.08836		Q7TMF3	Ndufa12	NADH dehydrogenase [ubiquinone] 1 alpha subcomplex subunit 12	4.72218
P97363	Sptlc2	Serine palmitoyltransferase 2	-9.38747		Q7TMY7	Ipo8	Importin-8	5.4405
P97452	Bop1	Ribosome biogenesis protein BOP1	-1.06742		Q7TNE3	Spag7	Sperm-associated antigen 7	1.27477
P97858	Slc35b1	Solute carrier family 35 member B1	-1.38819		Q80U04	Pja2	E3 ubiquitin-protein ligase Praja-2	4.63627
P97868	Rbbp6	E3 ubiquitin-protein ligase RBBP6	-1.27066		Q80U95	Ube3c	Ubiquitin-protein ligase E3C	6.77009
Q03145	Epha2	Ephrin type-A receptor 2	-7.59459		Q80UJ7	Rab3gap1	Rab3 GTPase-activating protein catalytic subunit	5.06118
Q04750	Top1	DNA topoisomerase 1	-1.20673		Q80UZ2	Sdad1	Protein SDA1 homolog	5.46475
Q05920	Pc	Pyruvate carboxylase, mitochondrial	-1.03617		Q80Y98	Ddhd2	Phospholipase DDHD2	5.17406
Q06335	Aplp2	Amyloid-like protein 2	-6.38171		Q811L6	Mast4	Microtubule-associated serine/threonine-protein kinase 4	3.2986
Q08288	Lyar	Cell growth-regulating nucleolar protein	-1.02636		Q8BFT2	Haus4	HAUS augmin-like complex subunit 4	5.2272
Q09143	Slc7a1	High affinity cationic amino acid transporter 1	-1.51843		Q8BG30	Nelfa	Negative elongation factor A	5.11321
Q0VBL3	Rbm15		-2.03335		Q8BGE6	Atg4b	Cysteine protease ATG4B	5.72992
Q148V7	Kiaa1468	LisH domain and HEAT repeat-containing protein KIAA1468	-4.61642		Q8BGF3	Wdr92	WD repeat-containing protein 92	5.01338
Q14B71	Cdca2	Cell division cycle-associated protein 2	-1.51452		Q8BGW1	Fto	Alpha-ketoglutarate-dependent dioxygenase FTO	6.40457
Q2TBE6	Pi4k2a	Phosphatidylinositol 4-kinase type 2-alpha	-1.15291		Q8BH15	Cnot10	CCR4-NOT transcription complex subunit 10	5.18268
Q31125	Slc39a7	Zinc transporter SLC39A7	-1.28551		Q8BH64	Ehd2	EH domain-containing protein 2	6.36968
Q3KNM2	38412	E3 ubiquitin-protein ligase MARCH5	-1.04507		Q8BHA3	Dtd2	Probable D-tyrosyl-tRNA(Tyr) deacylase 2	9.04817
Q3TDQ1	Stt3b	Dolichyl-diphosphooligosaccharide--protein glycosyltransferase subunit STT3B	-1.16525		Q8BHK9	Ercc6l	DNA excision repair protein ERCC-6-like	5.96416
Q3TFD2	Lpcat1	Lysophosphatidylcholine acyltransferase 1	-5.27838		Q8BIA4	Fbxw8	F-box/WD repeat-containing protein 8	4.9117
Q3TFK5	Gpatch4	G patch domain-containing protein 4	-6.62386		Q8BIG7	Comtd1	Catechol O-methyltransferase domain-containing protein 1	5.40779
Q3THS6	Mat2a	S-adenosylmethionine synthase isoform type-2	-1.34933		Q8BKT8	Haus7	HAUS augmin-like complex subunit 7	5.90964
Q3TIU4	Pde12	2,5-phosphodiesterase 12	-1.04764		Q8BNV1	Trmt2a	tRNA (uracil-5-)-methyltransferase homolog A	4.8706
Q3TMX7	Qsox2	Sulfhydryl oxidase 2	-6.50853		Q8BRT1	Clasp2	CLIP-associating protein 2	5.02013
Q3TYD6	Lmtk2	Serine/threonine-protein kinase LMTK2	-3.40428		Q8BU04	Ubr7	Putative E3 ubiquitin-protein ligase UBR7	4.76319
Q3TYS2		Uncharacterized protein C17orf62 homolog	-1.20574		Q8BU31	Rap2c	Ras-related protein Rap-2c	4.27408
Q3TZZ7	Esyt2	Extended synaptotagmin-2	-1.09113		Q8BUV3	Gphn	Gephyrin	4.76678
Q3U319	Rnf40	E3 ubiquitin-protein ligase BRE1B	-5.21577		Q8BWT1	Acaa2	3-ketoacyl-CoA thiolase, mitochondrial	5.78996
Q3U4G3	Xxylt1	Xyloside xylosyltransferase 1	-4.78344		Q8BWW9	Pkn2	Serine/threonine-protein kinase N2	4.89418
Q3U821	Wdr75		-1.08335		Q8BWY9	Kiaa1524	Protein CIP2A	5.48692
Q3UHB1	Nt5dc3	5-nucleotidase domain-containing protein 3	-1.12886		Q8BXC6	Commd2	COMM domain-containing protein 2	5.55524
Q3UHH8	Gxylt1	Glucoside xylosyltransferase 1	-4.8413		Q8BZM1	Glmn	Glomulin	5.59258
Q3UHX0	Nol8	Nucleolar protein 8	-1.01877		Q8C0L8	Cog5	Conserved oligomeric Golgi complex subunit 5	3.75735
Q3UKC1	Tax1bp1	Tax1-binding protein 1 homolog	-1.00798		Q8C5L3	Cnot2	CCR4-NOT transcription complex subunit 2	5.53227
Q3UM18	Lsg1	Large subunit GTPase 1 homolog	-1.2998		Q8C6E0	Cfap36	Cilia- and flagella-associated protein 36	4.4284
Q3US17	Znf48	Zinc finger protein 48	-4.05348		Q8C8U0	Ppfibp1	Liprin-beta-1	5.93045
Q3V1T4	Lepre1	Prolyl 3-hydroxylase 1	-1.10171		Q8CAY6	Acat2	Acetyl-CoA acetyltransferase, cytosolic	1.25502
Q3V1V3	Esf1	ESF1 homolog	-1.20458		Q8CFI0	Nedd4l	E3 ubiquitin-protein ligase NEDD4-like	1.2477
Q497V5	Srbd1	S1 RNA-binding domain-containing protein 1	-5.71274		Q8CGA0	Ppm1f	Protein phosphatase 1F	4.84551
Q4FZC9	Syne3	Nesprin-3	-5.99011		Q8CH02	Sugp1	SURP and G-patch domain-containing protein 1	4.60938
Q4FZF3	Ddx49	Probable ATP-dependent RNA helicase DDX49	-1.02538		Q8CHT1	Ngef	Ephexin-1	5.79818
Q4VBD2	Tapt1	Transmembrane anterior posterior transformation protein 1	-6.40561		Q8CI59	Steap3	Metalloreductase STEAP3	6.09781
Q501J6	Ddx17	Probable ATP-dependent RNA helicase DDX17	-1.46804		Q8CIH5	Plcg2	1-phosphatidylinositol 4,5-bisphosphate phosphodiesterase gamma-2	5.41469
Q52KE7	Ccnl1	Cyclin-L1	-1.27199		Q8CIM8	Ints4	Integrator complex subunit 4	4.62776
Q5DTM8	Rnf20	E3 ubiquitin-protein ligase BRE1A	-5.76071		Q8CJ53	Trip10	Cdc42-interacting protein 4	5.70745
Q5FWK3	Arhgap1	Rho GTPase-activating protein 1	-1.03579		Q8R059	Gale	UDP-glucose 4-epimerase	4.42469
Q5H8C4	Vps13a	Vacuolar protein sorting-associated protein 13A	-7.22323		Q8R2U4	Ntmt1	N-terminal Xaa-Pro-Lys N-methyltransferase 1	5.0336
Q5I012	Slc38a10	Putative sodium-coupled neutral amino acid transporter 10	-1.2226		Q8R3L2	Tcf25	Transcription factor 25	6.71844
Q5NCR9	Nsrp1	Nuclear speckle splicing regulatory protein 1	-1.76519		Q8R5A3	Apbb1ip	Amyloid beta A4 precursor protein-binding family B member 1-interacting protein	5.12873
Q5ND52	Rnmtl1	rRNA methyltransferase 3, mitochondrial	-6.17364		Q8VC30	Dak	Bifunctional ATP-dependent dihydroxyacetone kinase/FAD-AMP lyase (cyclizing)	6.2737
Q5PSV9	Mdc1	Mediator of DNA damage checkpoint protein 1	-1.22152		Q8VC70	Rbms2	RNA-binding motif, single-stranded-interacting protein 2	5.75393
Q5RJ54	Zscan26	Zinc finger and SCAN domain-containing protein 26	-5.55125		Q8VCX5	Micu1	Calcium uptake protein 1, mitochondrial	6.12879
Q5RJG1	Nol10	Nucleolar protein 10	-1.10233		Q8VE73	Cul7	Cullin-7	5.41216
Q5SFM8	Rbm27	RNA-binding protein 27	-1.15257		Q91V04	Tram1	Translocating chain-associated membrane protein 1	6.11668
Q5SS80	Dhrs13	Dehydrogenase/reductase SDR family member 13	-1.04184		Q91V64	Isoc1	Isochorismatase domain-containing protein 1	5.44742
Q5SU73	Coil	Coilin	-5.50866		Q91VT4	Cbr4	Carbonyl reductase family member 4	5.56473
Q5SUF2	Luc7l3	Luc7-like protein 3	-1.19994		Q91WC0	Setd3	Histone-lysine N-methyltransferase setd3	4.96757
Q5SXY1	Specc1	Cytospin-B	-6.41355		Q91WG4	Elp2	Elongator complex protein 2	6.75957
Q5SYH2	Tmem199	Transmembrane protein 199	-5.89185		Q91WK0	Lrrfip2	Leucine-rich repeat flightless-interacting protein 2	4.93168
Q5XG71	Utp20	Small subunit processome component 20 homolog	-1.01538		Q91XI1	Dus3l	tRNA-dihydrouridine(47) synthase [NAD(P)(+)]-like	5.71196
Q60862	Orc2	Origin recognition complex subunit 2	-1.04505		Q91YD9	Wasl	Neural Wiskott-Aldrich syndrome protein	5.27655
Q60872	Eif1a	Eukaryotic translation initiation factor 1A	-1.10323		Q91ZA3	Pcca	Propionyl-CoA carboxylase alpha chain, mitochondrial	5.71702
Q61033	Tmpo	Lamina-associated polypeptide 2, isoforms alpha/zeta	-1.13346		Q920E5	Fdps	Farnesyl pyrophosphate synthase	1.0623
Q61136	Prpf4b	Serine/threonine-protein kinase PRP4 homolog	-1.13076		Q920L1	Fads1	Fatty acid desaturase 1	2.1985
Q61216	Mre11a	Double-strand break repair protein MRE11A	-1.05093		Q920Q4	Vps16	Vacuolar protein sorting-associated protein 16 homolog	4.5821
Q61387	Cox7a2l	Cytochrome c oxidase subunit 7A-related protein, mitochondrial	-6.27444		Q920Q8	Ivns1abp	Influenza virus NS1A-binding protein homolog	5.89542
Q61469	Ppap2a	Lipid phosphate phosphohydrolase 1	-1.4213		Q922X9	Prmt7	Protein arginine N-methyltransferase 7	6.01072
Q61510	Trim25	E3 ubiquitin/ISG15 ligase TRIM25	-6.75276		Q99104	Myo5a	Unconventional myosin-Va	4.64044
Q61624	Znf148	Zinc finger protein 148	-5.68035		Q99J83	Atg5	Autophagy protein 5	4.3099
Q61704	Itih3	Inter-alpha-trypsin inhibitor heavy chain H3	-6.34771		Q99J95	Cdk9	Cyclin-dependent kinase 9	4.48264
Q61810	Ltbp3	Latent-transforming growth factor beta-binding protein 3	-4.72009		Q99JF5	Mvd	Diphosphomevalonate decarboxylase	1.30819
Q62176	Rbm38	RNA-binding protein 38	-6.68855		Q99JT9	Adi1	1,2-dihydroxy-3-keto-5-methylthiopentene dioxygenase	6.0575
Q62371	Ddr2	Discoidin domain-containing receptor 2	-7.3505		Q99JW2	Acy1	Aminoacylase-1	5.99602
Q62511	Zfp91	E3 ubiquitin-protein ligase ZFP91	-1.36014		Q99LN9	Dohh	Deoxyhypusine hydroxylase	5.82783
Q640N1	Aebp1	Adipocyte enhancer-binding protein 1	-6.54352		Q99ME2	Wdr6	WD repeat-containing protein 6	5.42333
Q64695	Procr	Endothelial protein C receptor	-2.80935		Q99NH0	Ankrd17	Ankyrin repeat domain-containing protein 17	5.3654
Q64737	Gart	Trifunctional purine biosynthetic protein adenosine-3	-1.28893		Q99P31	Hspbp1	Hsp70-binding protein 1	4.67648
Q69Z23	Dnah17	Dynein heavy chain 17, axonemal	-5.47449		Q9CPR1	Rwdd4	RWD domain-containing protein 4	5.32865
Q69ZA1	Cdk13	Cyclin-dependent kinase 13	-6.03682		Q9CQ18	Rnaseh2c	Ribonuclease H2 subunit C	5.45628
Q6A085	Znf629	Zinc finger protein 629	-2.95901		Q9CQ75	Ndufa2	NADH dehydrogenase [ubiquinone] 1 alpha subcomplex subunit 2	6.0792
Q6DID5	Mum1	PWWP domain-containing protein MUM1	-1.03929		Q9CQ91	Ndufa3	NADH dehydrogenase [ubiquinone] 1 alpha subcomplex subunit 3	5.65681
Q6DVA0	Lemd2	LEM domain-containing protein 2	-6.32068		Q9CQC7	Ndufb4	NADH dehydrogenase [ubiquinone] 1 beta subcomplex subunit 4	6.39302
Q6NV83	U2surp	U2 snRNP-associated SURP motif-containing protein	-1.91541		Q9CQI6	Cotl1	Coactosin-like protein	1.06219
Q6NXI6	Rprd2	Regulation of nuclear pre-mRNA domain-containing protein 2	-6.58264		Q9CQX4	Paf	PCNA-associated factor	4.23347
Q6NZF1	Zc3h11a	Zinc finger CCCH domain-containing protein 11A	-1.77456		Q9CWK3	Cd2bp2	CD2 antigen cytoplasmic tail-binding protein 2	6.28444
Q6P1H6	Ankle2	Ankyrin repeat and LEM domain-containing protein 2	-1.36684		Q9CYR6	Pgm3	Phosphoacetylglucosamine mutase	4.93817
Q6P3Y5	Znf280c	Zinc finger protein 280C	-6.11075		Q9CYZ6		Uncharacterized protein C19orf60 homolog	6.03408
Q6P5E4	Uggt1	UDP-glucose:glycoprotein glucosyltransferase 1	-1.18552		Q9CZ15	Gins1	DNA replication complex GINS protein PSF1	5.25069
Q6P8H8	Alg8	Probable dolichyl pyrophosphate Glc1Man9GlcNAc2 alpha-1,3-glucosyltransferase	-6.50971		Q9CZ42	Carkd	ATP-dependent (S)-NAD(P)H-hydrate dehydratase	6.24395
Q6P9J9	Ano6	Anoctamin-6	-1.23047		Q9CZX0	Elp3	Elongator complex protein 3	7.12151
Q6PA06	Atl2	Atlastin-2	-1.0367		Q9D0A3	Arpin	Arpin	6.05563
Q6PAC3	Dcaf13	DDB1- and CUL4-associated factor 13	-1.28784		Q9D187	Fam96b	Mitotic spindle-associated MMXD complex subunit MIP18	6.41171
Q6PB51	Ccdc117	Coiled-coil domain-containing protein 117	-5.41881		Q9D1C1	Ube2c	Ubiquitin-conjugating enzyme E2 C	1.67739
Q6PB93	Galnt2	Polypeptide N-acetylgalactosaminyltransferase 2	-1.14073		Q9D1G2	Pmvk	Phosphomevalonate kinase	6.03337
Q6PDM2	Srsf1	Serine/arginine-rich splicing factor 1	-1.11512		Q9D281	Fam114a1	Protein Noxp20	5.6741
Q6PFR5	Tra2a	Transformer-2 protein homolog alpha	-1.22405		Q9D2R0	Aacs	Acetoacetyl-CoA synthetase	7.15439
Q6PHN9	Rab35	Ras-related protein Rab-35	-1.39519		Q9D2Y4	Mlkl	Mixed lineage kinase domain-like protein	6.92508
Q6TEK5	Vkorc1l1	Vitamin K epoxide reductase complex subunit 1-like protein 1	-1.80251		Q9D6Y9	Gbe1	1,4-alpha-glucan-branching enzyme	4.13586
Q6ZPR5	Smpd4	Sphingomyelin phosphodiesterase 4	-1.10117		Q9D711	Pir	Pirin	1.38868
Q6ZPT1	Klhl9	Kelch-like protein 9	-6.02943		Q9D8S3	Arfgap3	ADP-ribosylation factor GTPase-activating protein 3	1.39285
Q6ZQ03	Fnbp4	Formin-binding protein 4	-1.09758		Q9D9K3	Aven	Cell death regulator Aven	4.97354
Q6ZQ88	Kdm1a	Lysine-specific histone demethylase 1A	-6.69756		Q9DBC3	Cmtr1	Cap-specific mRNA (nucleoside-2-O-)-methyltransferase 1	5.88782
Q6ZQI3	Mlec	Malectin	-1.17648		Q9DBG5	Plin3	Perilipin-3	1.0511
Q6ZQL4	Wdr43	WD repeat-containing protein 43	-1.29226		Q9EPC1	Parva	Alpha-parvin	6.76003
Q6ZWQ7	Spcs3		-1.07798		Q9ES74	Nek7	Serine/threonine-protein kinase Nek7	5.97095
Q70FJ1	Akap9	A-kinase anchor protein 9	-1.3763		Q9EST4	Psmg2	Proteasome assembly chaperone 2	5.16272
Q76KJ5	Cd3eap	DNA-directed RNA polymerase I subunit RPA34	-6.24252		Q9JHS3	Lamtor2	Ragulator complex protein LAMTOR2	5.84191
Q7M759	Abhd17b	Alpha/beta hydrolase domain-containing protein 17B	-2.31327		Q9JJK2	Lancl2	LanC-like protein 2	6.37499
Q7TND5	Rpf1	Ribosome production factor 1	-6.56395		Q9JK38	Gnpnat1	Glucosamine 6-phosphate N-acetyltransferase	5.7528
Q7TQ95	Lnp	Protein lunapark	-1.2735		Q9JKP8	Chrac1	Chromatin accessibility complex protein 1	4.85643
Q7TT37	Ikbkap	Elongator complex protein 1	-1.25747		Q9JLJ5	Elovl1	Elongation of very long chain fatty acids protein 1	7.04186
Q80SW1	Ahcyl1	Putative adenosylhomocysteinase 2	-2.94389		Q9JLQ2	Git2	ARF GTPase-activating protein GIT2	5.09058
Q80SY5	Prpf38b	Pre-mRNA-splicing factor 38B	-1.20748		Q9QYC0	Add1	Alpha-adducin	5.30746
Q80TA1	Ept1	Ethanolaminephosphotransferase 1	-1.14764		Q9QZ06	Tollip	Toll-interacting protein	5.8338
Q80TN4	Dnajc16	DnaJ homolog subfamily C member 16	-4.89383		Q9QZB7	Actr10	Actin-related protein 10	8.00558
Q80UU2	Rpp38	Ribonuclease P protein subunit p38	-5.61878		Q9R008	Mvk	Mevalonate kinase	4.71962
Q80UU9	Pgrmc2	Membrane-associated progesterone receptor component 2	-1.32032		Q9R045	Angptl2	Angiopoietin-related protein 2	5.72391
Q80VY9	Dhx33	Putative ATP-dependent RNA helicase DHX33	-6.33034		Q9WTL7	Lypla2	Acyl-protein thioesterase 2	6.34879
Q80W00	Ppp1r10	Serine/threonine-protein phosphatase 1 regulatory subunit 10	-1.62429		Q9WU84	Ccs	Copper chaperone for superoxide dismutase	9.2595
Q80W54	Zmpste24	CAAX prenyl protease 1 homolog	-1.30514		Q9WUM5	Suclg1	Succinyl-CoA ligase [ADP/GDP-forming] subunit alpha, mitochondrial	2.65951
Q80W68	Kirrel	Kin of IRRE-like protein 1	-1.50506		Q9WUR2	Eci2	Enoyl-CoA delta isomerase 2, mitochondrial	5.52401
Q80WJ7	Mtdh	Protein LYRIC	-1.14766		Q9WV80	Snx1	Sorting nexin-1	6.57179
Q80Y14	Glrx5	Glutaredoxin-related protein 5, mitochondrial	-1.04026		Q9WVF7	Pole	DNA polymerase epsilon catalytic subunit A	4.94702
Q80Y19	Arhgap11a	Rho GTPase-activating protein 11A	-5.60307		Q9WVQ5	Apip	Methylthioribulose-1-phosphate dehydratase	6.62252
Q80Y44	Ddx10	Probable ATP-dependent RNA helicase DDX10	-1.60169		Q9Z0H7	Bcl10	B-cell lymphoma/leukemia 10	4.41489
Q80YD1	Supv3l1	ATP-dependent RNA helicase SUPV3L1, mitochondrial	-6.34505		Q9Z0Y1	Dctn3	Dynactin subunit 3	6.47647
Q80YR5	Safb2	Scaffold attachment factor B2	-1.29287		Q9Z1G4	Atp6v0a1	V-type proton ATPase 116 kDa subunit a isoform 1	6.23955
Q8BFZ9	Erlin2	Erlin-2	-1.20241		Q9Z1T1	Ap3b1	AP-3 complex subunit beta-1	6.20037
Q8BG81	Poldip3	Polymerase delta-interacting protein 3	-1.21335		Q9Z1Y4	Trip6	Thyroid receptor-interacting protein 6	5.64255
Q8BGR2	Lrrc8d	Volume-regulated anion channel subunit LRRC8D	-6.08063		Q9Z2D3	Dfna5	Non-syndromic hearing impairment protein 5 homolog	7.67035
Q8BGS0	Mak16	Protein MAK16 homolog	-1.23556
Q8BHB4	Wdr3	WD repeat-containing protein 3	-1.32544
Q8BHE8		Uncharacterized protein C2orf47 homolog, mitochondrial	-1.00976
Q8BHF7	Pgs1	CDP-diacylglycerol--glycerol-3-phosphate 3-phosphatidyltransferase, mitochondrial	-6.14651
Q8BHN0	Ppm1l	Protein phosphatase 1L	-5.25046
Q8BI72	Cdkn2aip	CDKN2A-interacting protein	-1.41114
Q8BIZ6	Snip1	Smad nuclear-interacting protein 1	-2.35509
Q8BJ05	Zc3h14	Zinc finger CCCH domain-containing protein 14	-1.04401
Q8BJS4	Sun2	SUN domain-containing protein 2	-1.3347
Q8BJW5	Nol11	Nucleolar protein 11	-1.2141
Q8BK08	Tmem11	Transmembrane protein 11, mitochondrial	-1.61453
Q8BL66	Eea1	Early endosome antigen 1	-1.02001
Q8BL80	Arhgap22	Rho GTPase-activating protein 22	-6.05129
Q8BL97	Srsf7	Serine/arginine-rich splicing factor 7	-1.04475
Q8BM39	Prpf18	Pre-mRNA-splicing factor 18	-1.72009
Q8BM55	Tmem214	Transmembrane protein 214	-1.31423
Q8BMC4	Nop9	Nucleolar protein 9	-1.36423
Q8BMK4	Ckap4	Cytoskeleton-associated protein 4	-1.25427
Q8BMP6	Acbd3	Golgi resident protein GCP60	-1.23701
Q8BMQ2	Gtf3c4	General transcription factor 3C polypeptide 4	-1.14151
Q8BNY6	Ncs1	Neuronal calcium sensor 1	-5.87322
Q8BRG8	Tmem209	Transmembrane protein 209	-1.16454
Q8BU03	Pwp2	Periodic tryptophan protein 2 homolog	-1.18575
Q8BU11	Tox4	TOX high mobility group box family member 4	-5.12462
Q8BU14	Sec62	Translocation protein SEC62	-1.08269
Q8BUK6	Hook3	Protein Hook homolog 3	-2.78121
Q8BUY5	Timmdc1	Complex I assembly factor TIMMDC1, mitochondrial	-5.71577
Q8BVY0	Rsl1d1	Ribosomal L1 domain-containing protein 1	-1.26727
Q8BWP8	B4gat1	Beta-1,4-glucuronyltransferase 1	-1.38714
Q8BXN9	Tmem87a	Transmembrane protein 87A	-1.18927
Q8BXV2	Bri3bp	BRI3-binding protein	-1.10586
Q8BYB9	Poglut1	Protein O-glucosyltransferase 1	-6.5636
Q8BYK6	Ythdf3	YTH domain-containing family protein 3	-6.64169
Q8BYU6	Tor1aip2	Torsin-1A-interacting protein 2	-1.47393
Q8C0D5	Eftud1	Elongation factor Tu GTP-binding domain-containing protein 1	-3.59171
Q8C1E7	Tmem120a	Transmembrane protein 120A	-6.40615
Q8C2Q3	Rbm14	RNA-binding protein 14	-1.49686
Q8C5L7	Rbm34	RNA-binding protein 34	-1.46255
Q8C6B9	Rps19bp1	Active regulator of SIRT1	-1.17482
Q8C6L5	Mb21d1	Cyclic GMP-AMP synthase	-6.32505
Q8C7Q4	Rbm4	RNA-binding protein 4	-6.86645
Q8C7V3	Utp15	U3 small nucleolar RNA-associated protein 15 homolog	-1.39666
Q8C7V8	Ccdc134	Coiled-coil domain-containing protein 134	-1.20132
Q8C827	Zfp62	Zinc finger protein 62	-5.28769
Q8C9B9	Dido1	Death-inducer obliterator 1	-6.21828
Q8CBR6	Tsku	Tsukushin	-6.4033
Q8CCS6	Pabpn1	Polyadenylate-binding protein 2	-1.08197
Q8CD26	Slc35e1	Solute carrier family 35 member E1	-6.54162
Q8CFD4	Snx8	Sorting nexin-8	-1.14305
Q8CFE6	Slc38a2	Sodium-coupled neutral amino acid transporter 2	-1.074
Q8CGC6	Rbm28	RNA-binding protein 28	-1.5391
Q8CGK3	Lonp1	Lon protease homolog, mitochondrial	-1.04573
Q8CH18	Ccar1	Cell division cycle and apoptosis regulator protein 1	-1.03481
Q8CH25	Sltm	SAFB-like transcription modulator	-1.0842
Q8CHK3	Mboat7	Lysophospholipid acyltransferase 7	-1.31976
Q8CI11	Gnl3	Guanine nucleotide-binding protein-like 3	-1.0034
Q8CI32	Bag5	BAG family molecular chaperone regulator 5	-6.97094
Q8CJF7	Ahctf1	Protein ELYS	-1.05724
Q8JZQ2	Afg3l2	AFG3-like protein 2	-2.2668
Q8K078	Slco4a1	Solute carrier organic anion transporter family member 4A1	-2.05928
Q8K215	Lyrm4	LYR motif-containing protein 4	-5.69375
Q8K273	Mmgt1	Membrane magnesium transporter 1	-6.89224
Q8K2C9	Hacd3	Very-long-chain (3R)-3-hydroxyacyl-CoA dehydratase 3	-1.43485
Q8K363	Ddx18	ATP-dependent RNA helicase DDX18	-1.28692
Q8K3J5	Znf131	Zinc finger protein 131	-5.3775
Q8K3Z9	Pom121	Nuclear envelope pore membrane protein POM 121	-5.78024
Q8K4L0	Ddx54	ATP-dependent RNA helicase DDX54	-1.81253
Q8R001	Mapre2	Microtubule-associated protein RP/EB family member 2	-1.10072
Q8R180	Ero1l	ERO1-like protein alpha	-1.09189
Q8R2Q8	Bst2	Bone marrow stromal antigen 2	-6.14893
Q8R2U2	BC027231		-5.35978
Q8R322	Gle1	Nucleoporin GLE1	-5.22002
Q8R366	Igsf8	Immunoglobulin superfamily member 8	-1.16432
Q8R3F5	Mcat	Malonyl-CoA-acyl carrier protein transacylase, mitochondrial	-5.84102
Q8R3H7	Hs2st1	Heparan sulfate 2-O-sulfotransferase 1	-1.41479
Q8R3Q0	Saraf	Store-operated calcium entry-associated regulatory factor	-6.31168
Q8R3Y8	Irf2bp1	Interferon regulatory factor 2-binding protein 1	-6.62565
Q8R409	Hexim1	Protein HEXIM1	-1.23323
Q8R5J9	Arl6ip5	PRA1 family protein 3	-1.19603
Q8VBZ3	Clptm1	Cleft lip and palate transmembrane protein 1 homolog	-1.02478
Q8VCL2	Sco2	Protein SCO2 homolog, mitochondrial	-1.23436
Q8VCM4	Lipt1	Lipoyltransferase 1, mitochondrial	-4.78858
Q8VCY6	Utp6	U3 small nucleolar RNA-associated protein 6 homolog	-1.04245
Q8VDL4	Adpgk	ADP-dependent glucokinase	-1.65042
Q8VDM1	Zgpat	Zinc finger CCCH-type with G patch domain-containing protein	-6.38249
Q8VDQ9	Kri1	Protein KRI1 homolog	-6.72184
Q8VE37	Rcc1	Regulator of chromosome condensation	-1.03188
Q8VEK0	Tmem30a	Cell cycle control protein 50A	-1.16592
Q8VHZ7	Imp4	U3 small nucleolar ribonucleoprotein protein IMP4	-1.06907
Q8VI84	Noc3l	Nucleolar complex protein 3 homolog	-1.8288
Q91VE0	Slc27a4	Long-chain fatty acid transport protein 4	-6.0519
Q91VE6	Nifk	MKI67 FHA domain-interacting nucleolar phosphoprotein	-1.3677
Q91VM5	Rbmxl1	RNA binding motif protein, X-linked-like-1	-1.41398
Q91VY9	Znf622	Zinc finger protein 622	-1.3573
Q91W39	Ncoa5	Nuclear receptor coactivator 5	-1.24513
Q91WJ8	Fubp1	Far upstream element-binding protein 1	-1.04147
Q91WM1	Strbp	Spermatid perinuclear RNA-binding protein	-1.09337
Q91WM3	Rrp9	U3 small nucleolar RNA-interacting protein 2	-1.40822
Q91XB7	Yif1a	Protein YIF1A	-1.21689
Q91XL3	Uxs1	UDP-glucuronic acid decarboxylase 1	-6.82024
Q91YL2	Rnf126	E3 ubiquitin-protein ligase RNF126	-6.49657
Q91YP0	L2hgdh	L-2-hydroxyglutarate dehydrogenase, mitochondrial	-5.28215
Q91YT2	Rnf185	E3 ubiquitin-protein ligase RNF185	-1.43075
Q91YU8	Ppan	Suppressor of SWI4 1 homolog	-1.25999
Q91YW3	Dnajc3	DnaJ homolog subfamily C member 3	-1.42718
Q91Z31	Ptbp2	Polypyrimidine tract-binding protein 2	-1.1262
Q921H9	Coa7	Cytochrome c oxidase assembly factor 7	-6.94909
Q921L3	Tmco1	Transmembrane and coiled-coil domain-containing protein 1	-1.3596
Q921N6	Ddx27	Probable ATP-dependent RNA helicase DDX27	-1.171
Q921T2	Tor1aip1	Torsin-1A-interacting protein 1	-1.10578
Q921Y2	Imp3	U3 small nucleolar ribonucleoprotein protein IMP3	-1.16514
Q922M7		Ashwin	-1.35352
Q922P9	Glyr1	Putative oxidoreductase GLYR1	-1.26724
Q922U1	Prpf3	U4/U6 small nuclear ribonucleoprotein Prp3	-1.19528
Q922W5	Pycr1	Pyrroline-5-carboxylate reductase 1, mitochondrial	-6.52626
Q924T2	Mrps2	28S ribosomal protein S2, mitochondrial	-1.43548
Q924Z4	Cers2	Ceramide synthase 2	-1.09159
Q99J56	Derl1	Derlin-1	-1.99412
Q99K74	Med24	Mediator of RNA polymerase II transcription subunit 24	-4.42815
Q99KV1	Dnajb11	DnaJ homolog subfamily B member 11	-1.35401
Q99LI2	Clcc1	Chloride channel CLIC-like protein 1	-5.22189
Q99LM2	Cdk5rap3	CDK5 regulatory subunit-associated protein 3	-4.96665
Q99M87	Dnaja3	DnaJ homolog subfamily A member 3, mitochondrial	-1.28767
Q9CPT4	Mydgf	Myeloid-derived growth factor	-1.19032
Q9CPT5	Nop16	Nucleolar protein 16	-1.2349
Q9CPY3	Cdca5	Sororin	-7.08917
Q9CQB5	Cisd2	CDGSH iron-sulfur domain-containing protein 2	-1.12209
Q9CQD1	Rab5a	Ras-related protein Rab-5A	-1.19101
Q9CQE7	Ergic3	Endoplasmic reticulum-Golgi intermediate compartment protein 3	-7.17801
Q9CQL4	Mrpl20	39S ribosomal protein L20, mitochondrial	-5.33845
Q9CQM2	Kdelr2	ER lumen protein-retaining receptor 2	-1.11785
Q9CQS8	Sec61b	Protein transport protein Sec61 subunit beta	-1.40714
Q9CR47	Nsa2	Ribosome biogenesis protein NSA2 homolog	-1.03879
Q9CR64	Tmem167a	Protein kish-A	-1.13835
Q9CR67	Tmem33	Transmembrane protein 33	-1.32105
Q9CS00	Cactin	Cactin	-5.78118
Q9CW79	Golga1	Golgin subfamily A member 1	-4.37156
Q9CWU2	Zdhhc13	Palmitoyltransferase ZDHHC13	-1.91971
Q9CXG3	Ppil4	Peptidyl-prolyl cis-trans isomerase-like 4	-6.88058
Q9CXI5	Manf	Mesencephalic astrocyte-derived neurotrophic factor	-1.019
Q9CXL3		Uncharacterized protein C7orf50 homolog	-1.0277
Q9CY16	Mrps28	28S ribosomal protein S28, mitochondrial	-6.57006
Q9CYA0	Creld2	Cysteine-rich with EGF-like domain protein 2	-1.17766
Q9CYN9	Atp6ap2	Renin receptor	-5.89816
Q9CYX7	Rrp15	RRP15-like protein	-1.28818
Q9CZ91	Srfbp1	Serum response factor-binding protein 1	-6.47093
Q9CZJ1	Utp11l	Probable U3 small nucleolar RNA-associated protein 11	-1.34912
Q9CZX5	Pinx1	PIN2/TERF1-interacting telomerase inhibitor 1	-1.12017
Q9CZX9	Emc4	ER membrane protein complex subunit 4	-6.52899
Q9D0B0	Srsf9	Serine/arginine-rich splicing factor 9	-1.11618
Q9D1D4	Tmed10	Transmembrane emp24 domain-containing protein 10	-1.0256
Q9D1N9	Mrpl21	39S ribosomal protein L21, mitochondrial	-5.87823
Q9D1Q6	Erp44	Endoplasmic reticulum resident protein 44	-1.07714
Q9D2Q3		Uncharacterized protein C10orf88 homolog	-6.37072
Q9D666	Sun1	SUN domain-containing protein 1	-1.56976
Q9D6K9	Cers5	Ceramide synthase 5	-6.32009
Q9D7N9	Apmap	Adipocyte plasma membrane-associated protein	-1.07035
Q9D7Z3	Nol7	Nucleolar protein 7	-6.25458
Q9D832	Dnajb4	DnaJ homolog subfamily B member 4	-1.34422
Q9D8M4	Rpl7l1	60S ribosomal protein L7-like 1	-1.84931
Q9D8V7	Sec11c	Signal peptidase complex catalytic subunit SEC11C	-1.56186
Q9D902	Gtf2e2	General transcription factor IIE subunit 2	-1.0897
Q9D903	Ebna1bp2	Probable rRNA-processing protein EBP2	-1.38233
Q9DAW6	Prpf4	U4/U6 small nuclear ribonucleoprotein Prp4	-1.22676
Q9DB25	Alg5	Dolichyl-phosphate beta-glucosyltransferase	-1.34824
Q9DB96	Ngdn	Neuroguidin	-6.73368
Q9DBH5	Lman2	Vesicular integral-membrane protein VIP36	-1.1546
Q9DBL7	Coasy	Bifunctional coenzyme A synthase	-1.58632
Q9DBN5	Lonp2	Lon protease homolog 2, peroxisomal	-1.80697
Q9DBR0	Akap8	A-kinase anchor protein 8	-1.2502
Q9DBS1	Tmem43	Transmembrane protein 43	-1.02706
Q9DBY1	Syvn1	E3 ubiquitin-protein ligase synoviolin	-7.02001
Q9DBY8	Nvl	Nuclear valosin-containing protein-like	-2.60215
Q9DC23	Dnajc10	DnaJ homolog subfamily C member 10	-1.00943
Q9DCA5	Brix1	Ribosome biogenesis protein BRX1 homolog	-1.25769
Q9DCC8	Tomm20	Mitochondrial import receptor subunit TOM20 homolog	-1.20547
Q9DCD5	Tjap1	Tight junction-associated protein 1	-5.76689
Q9EP97	Senp3	Sentrin-specific protease 3	-6.30995
Q9EQ61	Pes1	Pescadillo homolog	-1.07656
Q9ER38	Tor3a	Torsin-3A	-5.5484
Q9ER39	Tor1a	Torsin-1A	-6.22772
Q9ER41	Tor1b	Torsin-1B	-6.66414
Q9ER69	Wtap	Pre-mRNA-splicing regulator WTAP	-1.47258
Q9ERA6	Tfip11	Tuftelin-interacting protein 11	-1.11614
Q9ERE7	Mesdc2	LDLR chaperone MESD	-1.43445
Q9ERR7	42248	15 kDa selenoprotein	-1.09008
Q9ESJ0	Xpo4	Exportin-4	-1.08407
Q9ESV0	Ddx24	ATP-dependent RNA helicase DDX24	-1.64363
Q9ET30	Tm9sf3	Transmembrane 9 superfamily member 3	-1.37065
Q9JI13	Utp3	Something about silencing protein 10	-1.18367
Q9JIH2	Nup50	Nuclear pore complex protein Nup50	-1.1783
Q9JIK5	Ddx21	Nucleolar RNA helicase 2	-1.1394
Q9JJ80	Rpf2	Ribosome production factor 2 homolog	-1.27359
Q9JJ89	Ccdc86	Coiled-coil domain-containing protein 86	-1.84178
Q9JJF3	No66	Bifunctional lysine-specific demethylase and histidyl-hydroxylase NO66	-1.60845
Q9JJZ4	Ube2j1	Ubiquitin-conjugating enzyme E2 J1	-1.05487
Q9JKR6	Hyou1	Hypoxia up-regulated protein 1	-1.53243
Q9QWT9	Kifc1	Kinesin-like protein KIFC1	-6.48984
Q9QX47	Son	Protein SON	-1.08831
Q9QXT0	Cnpy2	Protein canopy homolog 2	-1.03607
Q9QY73	Tmem59	Transmembrane protein 59	-2.04643
Q9QYI5	Dnajb2	DnaJ homolog subfamily B member 2	-5.75452
Q9QYJ3	Dnajb1	DnaJ homolog subfamily B member 1	-1.05138
Q9QYL7	Abt1	Activator of basal transcription 1	-1.58092
Q9QZF2	Gpc1	Glypican-1	-1.13589
Q9QZI8	Serinc1	Serine incorporator 1	-7.38002
Q9R099	Tbl2	Transducin beta-like protein 2	-1.38874
Q9R0M6	Rab9a	Ras-related protein Rab-9A	-1.06117
Q9R1Q9	Atp6ap1	V-type proton ATPase subunit S1	-1.61182
Q9WTV7	Rlim	E3 ubiquitin-protein ligase RLIM	-1.03255
Q9WU40	Lemd3	Inner nuclear membrane protein Man1	-1.29278
Q9WU56	Pus1	tRNA pseudouridine synthase A, mitochondrial	-1.024
Q9WU62	Incenp	Inner centromere protein	-1.1603
Q9WUQ2	Preb	Prolactin regulatory element-binding protein	-6.90466
Q9WV02	Rbmx	RNA-binding motif protein, X chromosome	-5.17952
Q9WV98	Timm9	Mitochondrial import inner membrane translocase subunit Tim9	-1.16
Q9WVA2	Timm8a1	Mitochondrial import inner membrane translocase subunit Tim8 A	-1.15758
Q9Z0H1	Wdr46	WD repeat-containing protein 46	-2.06188
Q9Z0L0	Tpbg	Trophoblast glycoprotein	-2.11546
Q9Z127	Slc7a5	Large neutral amino acids transporter small subunit 1	-1.54966
Q9Z210	Pex11b	Peroxisomal membrane protein 11B	-5.67141
Q9Z2E1	Mbd2	Methyl-CpG-binding domain protein 2	-5.92695
Q9Z2G6	Sel1l	Protein sel-1 homolog 1	-1.16169
Q9Z2H5	Epb41l1	Band 4.1-like protein 1	-4.73392
Q9Z2L6	Minpp1	Multiple inositol polyphosphate phosphatase 1	-1.08677
Q9Z2Q2	Knop1	Lysine-rich nucleolar protein 1	-6.50341
Q9Z2U0	Psma7	Proteasome subunit alpha type-7	-1.01095

## Sheet: mel-ho
UP in AHA (430)					DOWN in AHA (186)
Accession	Entry	Description	log2 ratio MelHo		Accession	Entry	Description	log2 ratio MelHo
A1X283	SH3PXD2B	SH3 and PX domain-containing protein 2B	-6.71984		O00311	CDC7	Cell division cycle 7-related protein kinase	5.83292
A6NCE7	MAP1LC3B2	Microtubule-associated proteins 1A/1B light chain 3 beta 2	-7.96164		O14530	TXNDC9	Thioredoxin domain-containing protein 9	6.80329
A6NHL2	TUBAL3	Tubulin alpha chain-like 3	-6.98482		O14545	TRAFD1	TRAF-type zinc finger domain-containing protein 1	5.75684
P0CG08	GPR89B	Golgi pH regulator B	-1.57002		O14578	CIT	Citron Rho-interacting kinase	5.75278
O00124	UBXN8	UBX domain-containing protein 8	-2.04521		O14777	NDC80	Kinetochore protein NDC80 homolog	6.01545
O00141	SGK1	Serine/threonine-protein kinase Sgk1	-7.23046		O43159	RRP8	Ribosomal RNA-processing protein 8	1.13211
O00214	LGALS8	Galectin-8	-6.21662		O43663	PRC1	Protein regulator of cytokinesis 1	1.67458
O00400	SLC33A1	Acetyl-coenzyme A transporter 1	-7.45261		O43709	WBSCR22	Probable 18S rRNA (guanine-N(7))-methyltransferase	7.41024
O14656	TOR1A	Torsin-1A	-7.19372		O43716	GATC	Glutamyl-tRNA(Gln) amidotransferase subunit C, mitochondrial	7.26577
O14735	CDIPT	CDP-diacylglycerol--inositol 3-phosphatidyltransferase	-1.46733		O60231	DHX16	Putative pre-mRNA-splicing factor ATP-dependent RNA helicase DHX16	6.4689
O14782	KIF3C	Kinesin-like protein KIF3C	-1.24281		O60942	RNGTT	mRNA-capping enzyme	5.34261
O14966	RAB29	Ras-related protein Rab-7L1	-7.85099		O75330	HMMR	Hyaluronan mediated motility receptor	4.62389
O14976	GAK	Cyclin-G-associated kinase	-6.56863		O75478	TADA2A	Transcriptional adapter 2-alpha	7.11188
O15031	PLXNB2	Plexin-B2	-5.49425		O75530	EED	Polycomb protein EED	6.92782
O15084	ANKRD28	Serine/threonine-protein phosphatase 6 regulatory ankyrin repeat subunit A	-6.45683		O75976	CPD	Carboxypeptidase D	1.37852
O15126	SCAMP1	Secretory carrier-associated membrane protein 1	-7.73157		O94927	HAUS5	HAUS augmin-like complex subunit 5	5.79449
O15226	NKRF	NF-kappa-B-repressing factor	-8.80518		O95071	UBR5	E3 ubiquitin-protein ligase UBR5	1.19013
O15228	GNPAT	Dihydroxyacetone phosphate acyltransferase	-7.09217		O95235	KIF20A	Kinesin-like protein KIF20A	4.9921
O15270	SPTLC2	Serine palmitoyltransferase 2	-7.69923		O95299	NDUFA10	NADH dehydrogenase [ubiquinone] 1 alpha subcomplex subunit 10, mitochondrial	7.69522
O15321	TM9SF1	Transmembrane 9 superfamily member 1	-7.96456		O95716	RAB3D	Ras-related protein Rab-3D	6.53014
O15344	MID1	E3 ubiquitin-protein ligase Midline-1	-7.39062		O95721	SNAP29	Synaptosomal-associated protein 29	7.01998
O15381	NVL	Nuclear valosin-containing protein-like	-3.16188		P00813	ADA	Adenosine deaminase	5.3167
O15403	SLC16A6	Monocarboxylate transporter 7	-8.4627		P04818	TYMS	Thymidylate synthase	8.27895
O43156	TTI1	TELO2-interacting protein 1 homolog	-7.06624		P06493	CDK1	Cyclin-dependent kinase 1	7.97732
O43164	PJA2	E3 ubiquitin-protein ligase Praja-2	-1.50302		P0DPA2			7.09329
O43286	B4GALT5	Beta-1,4-galactosyltransferase 5	-1.44647		P10253	GAA	Lysosomal alpha-glucosidase	5.2635
O43299	AP5Z1	AP-5 complex subunit zeta-1	-6.12933		P10721	KIT	Mast/stem cell growth factor receptor Kit	6.52869
O43324	EEF1E1	Eukaryotic translation elongation factor 1 epsilon-1	-1.73834		P11055	MYH3	Myosin-3	7.81066
O43432	EIF4G3	Eukaryotic translation initiation factor 4 gamma 3	-1.11278		P11908	PRPS2	Ribose-phosphate pyrophosphokinase 2	6.39647
O43929	ORC4	Origin recognition complex subunit 4	-2.48157		P12004	PCNA	Proliferating cell nuclear antigen	1.01117
O60287	URB1	Nucleolar pre-ribosomal-associated protein 1	-2.56898		P12694	BCKDHA	2-oxoisovalerate dehydrogenase subunit alpha, mitochondrial	1.0889
O60443	DFNA5	Non-syndromic hearing impairment protein 5	-1.21236		P15848	ARSB	Arylsulfatase B	5.4201
O60502	MGEA5	Protein O-GlcNAcase	-1.0537		P19404	NDUFV2	NADH dehydrogenase [ubiquinone] flavoprotein 2, mitochondrial	1.4086
O60762	DPM1	Dolichol-phosphate mannosyltransferase subunit 1	-2.1982		P19447	ERCC3	TFIIH basal transcription factor complex helicase XPB subunit	5.10349
O60831	PRAF2	PRA1 family protein 2	-1.60187		P22612	PRKACG	cAMP-dependent protein kinase catalytic subunit gamma	5.14737
O75064	DENND4B	DENN domain-containing protein 4B	-1.69337		P23229	ITGA6	Integrin alpha-6	5.33003
O75131	CPNE3	Copine-3	-1.25185		P23921	RRM1	Ribonucleoside-diphosphate reductase large subunit	7.68103
O75152	ZC3H11A	Zinc finger CCCH domain-containing protein 11A	-1.17184		P28331	NDUFS1	NADH-ubiquinone oxidoreductase 75 kDa subunit, mitochondrial	1.09237
O75179	ANKRD17	Ankyrin repeat domain-containing protein 17	-1.75878		P30291	WEE1	Wee1-like protein kinase	4.61825
O75190	DNAJB6	DnaJ homolog subfamily B member 6	-1.27881		P31350	RRM2	Ribonucleoside-diphosphate reductase subunit M2	8.68431
O75352	MPDU1	Mannose-P-dolichol utilization defect 1 protein	-1.51963		P33981	TTK	Dual specificity protein kinase TTK	4.24462
O75379	VAMP4	Vesicle-associated membrane protein 4	-6.38402		P40967	PMEL	Melanocyte protein PMEL	1.16138
O75448	MED24	Mediator of RNA polymerase II transcription subunit 24	-4.84031		P42356	PI4KA	Phosphatidylinositol 4-kinase alpha	4.10279
O75695	RP2	Protein XRP2	-1.4133		P42695	NCAPD3	Condensin-2 complex subunit D3	5.98177
O75844	ZMPSTE24	CAAX prenyl protease 1 homolog	-1.13254		P46013	MKI67	Antigen KI-67	1.03084
O75896	TUSC2	Tumor suppressor candidate 2	-1.59132		P49005	POLD2	DNA polymerase delta subunit 2	5.37402
O94829	IPO13	Importin-13	-6.82936		P49454	CENPF	Centromere protein F	8.52395
O95249	GOSR1	Golgi SNAP receptor complex member 1	-8.28916		P49821	NDUFV1	NADH dehydrogenase [ubiquinone] flavoprotein 1, mitochondrial	1.28499
O95707	POP4	Ribonuclease P protein subunit p29	-7.02719		P52630	STAT2	Signal transducer and activator of transcription 2	4.76522
O95801	TTC4	Tetratricopeptide repeat protein 4	-1.35453		P52732	KIF11	Kinesin-like protein KIF11	6.58329
O95807	TMEM50A	Transmembrane protein 50A	-7.2023		P55854	SUMO3	Small ubiquitin-related modifier 3	7.07038
O95817	BAG3	BAG family molecular chaperone regulator 3	-9.3602		P56270	MAZ	Myc-associated zinc finger protein	1.07747
O95870	ABHD16A	Abhydrolase domain-containing protein 16A	-1.08674		P56524	HDAC4	Histone deacetylase 4	4.30721
P00352	ALDH1A1	Retinal dehydrogenase 1	-5.19482		P82673	MRPS35	28S ribosomal protein S35, mitochondrial	7.0775
P00966	ASS1	Argininosuccinate synthase	-5.12609		P82912	MRPS11	28S ribosomal protein S11, mitochondrial	6.80617
P01130	LDLR	Low-density lipoprotein receptor	-8.57952		P82933	MRPS9	28S ribosomal protein S9, mitochondrial	6.20679
P02511	CRYAB	Alpha-crystallin B chain	-4.04107		P83436	COG7	Conserved oligomeric Golgi complex subunit 7	7.65149
P02768	ALB	Serum albumin	-6.79044		Q03188	CENPC	Centromere protein C	3.52938
P02794	FTH1	Ferritin heavy chain	-7.19065		Q07002	CDK18	Cyclin-dependent kinase 18	6.3571
P05026	ATP1B1	Sodium/potassium-transporting ATPase subunit beta-1	-2.35007		Q12830	BPTF	Nucleosome-remodeling factor subunit BPTF	4.47959
P05067	APP	Amyloid beta A4 protein	-7.69689		Q12834	CDC20	Cell division cycle protein 20 homolog	5.729
P05089	ARG1	Arginase-1	-7.63445		Q12841	FSTL1	Follistatin-related protein 1	5.63888
P06737	PYGL	Glycogen phosphorylase, liver form	-1.14839		Q13111	CHAF1A	Chromatin assembly factor 1 subunit A	6.11256
P07093	SERPINE2	Glia-derived nexin	-7.31638		Q13112	CHAF1B	Chromatin assembly factor 1 subunit B	1.00724
P07942	LAMB1	Laminin subunit beta-1	-1.06207		Q13308	PTK7	Inactive tyrosine-protein kinase 7	5.62147
P0DMV9	HSPA1B	Heat shock 70 kDa protein 1B	-1.67717		Q14011	CIRBP	Cold-inducible RNA-binding protein	7.17592
P10398	ARAF	Serine/threonine-protein kinase A-Raf	-7.25325		Q14181	POLA2	DNA polymerase alpha subunit B	4.72618
P10599	TXN	Thioredoxin	-11.6103		Q14807	KIF22	Kinesin-like protein KIF22	1.37287
P11166	SLC2A1	Solute carrier family 2, facilitated glucose transporter member 1	-1.70979		Q15054	POLD3	DNA polymerase delta subunit 3	6.73355
P12271	RLBP1	Retinaldehyde-binding protein 1	-5.02119		Q15276	RABEP1	Rab GTPase-binding effector protein 1	8.25682
P12931	SRC	Proto-oncogene tyrosine-protein kinase Src	-7.08447		Q15291	RBBP5	Retinoblastoma-binding protein 5	4.57649
P13747	HLA-E	HLA class I histocompatibility antigen, alpha chain E	-6.96798		Q15397	KIAA0020	Pumilio domain-containing protein KIAA0020	7.48083
P13807	GYS1	Glycogen [starch] synthase, muscle	-1.11653		Q15648	MED1	Mediator of RNA polymerase II transcription subunit 1	2.12276
P15407	FOSL1	Fos-related antigen 1	-6.27187		Q15776	ZKSCAN8	Zinc finger protein with KRAB and SCAN domains 8	2.9175
P15559	NQO1	NAD(P)H dehydrogenase [quinone] 1	-1.65525		Q16204	CCDC6	Coiled-coil domain-containing protein 6	6.31976
P16070	CD44	CD44 antigen	-1.03495		Q16718	NDUFA5	NADH dehydrogenase [ubiquinone] 1 alpha subcomplex subunit 5	1.3198
P16083	NQO2	Ribosyldihydronicotinamide dehydrogenase [quinone]	-7.8294		Q16769	QPCT	Glutaminyl-peptide cyclotransferase	6.53829
P16220	CREB1	Cyclic AMP-responsive element-binding protein 1	-6.88762		Q49AR2	C5orf22	UPF0489 protein C5orf22	1.39295
P16435	POR	NADPH--cytochrome P450 reductase	-1.60568		Q4KMQ2	ANO6	Anoctamin-6	1.71819
P17066	HSPA6	Heat shock 70 kDa protein 6	-1.39988		Q4ZG55	GREB1	Protein GREB1	2.61918
P17081	RHOQ	Rho-related GTP-binding protein RhoQ	-7.26696		Q53HL2	CDCA8	Borealin	6.04744
P20020	ATP2B1	Plasma membrane calcium-transporting ATPase 1	-7.51254		Q5T280	C9orf114	Putative methyltransferase C9orf114	1.111
P21266	GSTM3	Glutathione S-transferase Mu 3	-7.69284		Q5T447	HECTD3	E3 ubiquitin-protein ligase HECTD3	3.51625
P21359	NF1	Neurofibromin	-6.56735		Q5VT25	CDC42BPA	Serine/threonine-protein kinase MRCK alpha	4.24397
P25054	APC	Adenomatous polyposis coli protein	-5.50439		Q5VTR2	RNF20	E3 ubiquitin-protein ligase BRE1A	6.10705
P25685	DNAJB1	DnaJ homolog subfamily B member 1	-2.00094		Q5W0V3	FAM160B1	Protein FAM160B1	6.71269
P26196	DDX6	Probable ATP-dependent RNA helicase DDX6	-1.20355		Q68DA7	FMN1	Formin-1	6.30346
P26599	PTBP1	Polypyrimidine tract-binding protein 1	-1.08472		Q6P087	RPUSD3	RNA pseudouridylate synthase domain-containing protein 3	4.89953
P27448	MARK3	MAP/microtubule affinity-regulating kinase 3	-7.70472		Q6P3X3	TTC27	Tetratricopeptide repeat protein 27	2.85235
P27986	PIK3R1	Phosphatidylinositol 3-kinase regulatory subunit alpha	-6.98473		Q6PL18	ATAD2	ATPase family AAA domain-containing protein 2	6.71819
P28799	GRN	Granulins	-6.1691		Q6WCQ1	MPRIP	Myosin phosphatase Rho-interacting protein	1.23857
P31153	MAT2A	S-adenosylmethionine synthase isoform type-2	-2.33434		Q7L099	RUFY3	Protein RUFY3	6.32073
P33121	ACSL1	Long-chain-fatty-acid--CoA ligase 1	-1.07661		Q7LBC6	KDM3B	Lysine-specific demethylase 3B	6.95092
P34913	EPHX2	Bifunctional epoxide hydrolase 2	-1.23277		Q86TU7	SETD3	Histone-lysine N-methyltransferase setd3	5.53938
P35052	GPC1	Glypican-1	-6.02524		Q86UV5	USP48	Ubiquitin carboxyl-terminal hydrolase 48	6.69364
P35080	PFN2	Profilin-2	-1.07469		Q86XI2	NCAPG2	Condensin-2 complex subunit G2	1.99844
P35219	CA8	Carbonic anhydrase-related protein	-6.95239		Q86XZ4	SPATS2	Spermatogenesis-associated serine-rich protein 2	1.43439
P35790	CHKA	Choline kinase alpha	-7.46411		Q8IU81	IRF2BP1	Interferon regulatory factor 2-binding protein 1	5.53322
P35869	AHR	Aryl hydrocarbon receptor	-7.39756		Q8IUX7	AEBP1	Adipocyte enhancer-binding protein 1	7.12392
P36871	PGM1	Phosphoglucomutase-1	-1.52739		Q8IY37	DHX37	Probable ATP-dependent RNA helicase DHX37	5.38488
P36873	PPP1CC	Serine/threonine-protein phosphatase PP1-gamma catalytic subunit	-1.00971		Q8N201	INTS1	Integrator complex subunit 1	4.14829
P40818	USP8	Ubiquitin carboxyl-terminal hydrolase 8	-6.83181		Q8N3F8	MICALL1	MICAL-like protein 1	5.8793
P42167	TMPO	Lamina-associated polypeptide 2, isoforms beta/gamma	-1.40153		Q8NB46	ANKRD52	Serine/threonine-protein phosphatase 6 regulatory ankyrin repeat subunit C	4.50027
P42336	PIK3CA	Phosphatidylinositol 4,5-bisphosphate 3-kinase catalytic subunit alpha isoform	-6.79372		Q8NBT2	SPC24	Kinetochore protein Spc24	1.51189
P42684	ABL2	Abelson tyrosine-protein kinase 2	-1.27721		Q8NC60	NOA1	Nitric oxide-associated protein 1	4.22539
P42696	RBM34	RNA-binding protein 34	-7.46543		Q8NCF5	NFATC2IP	NFATC2-interacting protein	3.50307
P43357	MAGEA3	Melanoma-associated antigen 3	-1.38633		Q8NCN5	PDPR	Pyruvate dehydrogenase phosphatase regulatory subunit, mitochondrial	4.56492
P43378	PTPN9	Tyrosine-protein phosphatase non-receptor type 9	-7.48131		Q8ND30	PPFIBP2	Liprin-beta-2	6.08834
P46100	ATRX	Transcriptional regulator ATRX	-1.99556		Q8TB72	PUM2	Pumilio homolog 2	5.46473
P46734	MAP2K3	Dual specificity mitogen-activated protein kinase kinase 3	-8.07528		Q8TCG1	KIAA1524	Protein CIP2A	6.77637
P46940	IQGAP1	Ras GTPase-activating-like protein IQGAP1	-1.06585		Q8TDW0	LRRC8C	Volume-regulated anion channel subunit LRRC8C	6.03011
P47929	LGALS7	Galectin-7	-1.49127		Q8TEA7	TBCK	TBC domain-containing protein kinase-like protein	8.033
P48426	PIP4K2A	Phosphatidylinositol 5-phosphate 4-kinase type-2 alpha	-1.15298		Q8TF05	PPP4R1	Serine/threonine-protein phosphatase 4 regulatory subunit 1	3.99086
P48507	GCLM	Glutamate--cysteine ligase regulatory subunit	-1.25684		Q8WUF8	FAM172A	Protein FAM172A	3.85286
P48723	HSPA13	Heat shock 70 kDa protein 13	-5.29649		Q8WVM0	TFB1M	Dimethyladenosine transferase 1, mitochondrial	1.51066
P48730	CSNK1D	Casein kinase I isoform delta	-7.21956		Q8WVY7	UBLCP1	Ubiquitin-like domain-containing CTD phosphatase 1	5.60272
P49407	ARRB1	Beta-arrestin-1	-1.20591		Q8WXI9	GATAD2B	Transcriptional repressor p66-beta	7.10384
P49768	PSEN1	Presenilin-1	-6.35283		Q92620	DHX38	Pre-mRNA-splicing factor ATP-dependent RNA helicase PRP16	4.70014
P49841	GSK3B	Glycogen synthase kinase-3 beta	-1.19899		Q92995	USP13	Ubiquitin carboxyl-terminal hydrolase 13	4.14919
P50148	GNAQ	Guanine nucleotide-binding protein G(q) subunit alpha	-8.79041		Q96B23	C18orf25	Uncharacterized protein C18orf25	1.21543
P50613	CDK7	Cyclin-dependent kinase 7	-6.73502		Q96BP3	PPWD1	Peptidylprolyl isomerase domain and WD repeat-containing protein 1	4.76598
P50748	KNTC1	Kinetochore-associated protein 1	-7.00582		Q96BR1	SGK3	Serine/threonine-protein kinase Sgk3	6.03593
P50914	RPL14	60S ribosomal protein L14	-1.47242		Q96CB9	NSUN4	5-methylcytosine rRNA methyltransferase NSUN4	7.13188
P51003	PAPOLA	Poly(A) polymerase alpha	-1.19322		Q96DE0	NUDT16	U8 snoRNA-decapping enzyme	1.80838
P51606	RENBP	N-acylglucosamine 2-epimerase	-7.81905		Q96FZ2	HMCES	Embryonic stem cell-specific 5-hydroxymethylcytosine-binding protein	4.22866
P51692	STAT5B	Signal transducer and activator of transcription 5B	-6.81476		Q96GD4	AURKB	Aurora kinase B	6.4613
P52209	PGD	6-phosphogluconate dehydrogenase, decarboxylating	-1.73885		Q96GS4	C17orf59	Uncharacterized protein C17orf59	1.0253
P52429	DGKE	Diacylglycerol kinase epsilon	-2.21226		Q96GX5	MASTL	Serine/threonine-protein kinase greatwall	4.70677
P52739	ZNF131	Zinc finger protein 131	-3.4932		Q96HP0	DOCK6	Dedicator of cytokinesis protein 6	4.03489
P53041	PPP5C	Serine/threonine-protein phosphatase 5	-1.11737		Q96JI7	SPG11	Spatacsin	6.6966
P53621	COPA	Coatomer subunit alpha	-1.10838		Q96KB5	PBK	Lymphokine-activated killer T-cell-originated protein kinase	1.31894
P53677	AP3M2	AP-3 complex subunit mu-2	-7.53182		Q96M94	KLHL15	Kelch-like protein 15	5.95634
P54619	PRKAG1	5-AMP-activated protein kinase subunit gamma-1	-7.41837		Q96Q11	TRNT1	CCA tRNA nucleotidyltransferase 1, mitochondrial	6.28093
P55060	CSE1L	Exportin-2	-3.60565		Q96QD9	FYTTD1	UAP56-interacting factor	1.02646
P56385	ATP5I	ATP synthase subunit e, mitochondrial	-1.05627		Q96SB8	SMC6	Structural maintenance of chromosomes protein 6	7.75835
P57088	TMEM33	Transmembrane protein 33	-1.47708		Q99640	PKMYT1	Membrane-associated tyrosine- and threonine-specific cdc2-inhibitory kinase	1.62162
P57772	EEFSEC	Selenocysteine-specific elongation factor	-7.11201		Q99661	KIF2C	Kinesin-like protein KIF2C	7.92007
P60953	CDC42	Cell division control protein 42 homolog	-1.74611		Q9BRX5	GINS3	DNA replication complex GINS protein PSF3	3.40312
P61009	SPCS3	Signal peptidase complex subunit 3	-1.3656		Q9BT22	ALG1	Chitobiosyldiphosphodolichol beta-mannosyltransferase	5.42868
P61011	SRP54	Signal recognition particle 54 kDa protein	-1.49587		Q9BTC8	MTA3	Metastasis-associated protein MTA3	5.37091
P61599	NAA20	N-alpha-acetyltransferase 20	-6.80536		Q9BTD8	RBM42	RNA-binding protein 42	1.07834
P61966	AP1S1	AP-1 complex subunit sigma-1A	-7.9253		Q9BV86	NTMT1	N-terminal Xaa-Pro-Lys N-methyltransferase 1	6.9247
P62070	RRAS2	Ras-related protein R-Ras2	-1.03801		Q9BW19	KIFC1	Kinesin-like protein KIFC1	9.91425
P62256	UBE2H	Ubiquitin-conjugating enzyme E2 H	-1.05833		Q9BW71	HIRIP3	HIRA-interacting protein 3	6.06656
P62745	RHOB	Rho-related GTP-binding protein RhoB	-7.21346		Q9BXS6	NUSAP1	Nucleolar and spindle-associated protein 1	7.6221
P62942	FKBP1A	Peptidyl-prolyl cis-trans isomerase FKBP1A	-1.16079		Q9BYN8	MRPS26	28S ribosomal protein S26, mitochondrial	1.24698
P78324	SIRPA	Tyrosine-protein phosphatase non-receptor type substrate 1	-1.26846		Q9BZD4	NUF2	Kinetochore protein Nuf2	5.50491
P78356	PIP4K2B	Phosphatidylinositol 5-phosphate 4-kinase type-2 beta	-6.88792		Q9BZE1	MRPL37	39S ribosomal protein L37, mitochondrial	8.64847
P78524	ST5	Suppression of tumorigenicity 5 protein	-5.93419		Q9H0H5	RACGAP1	Rac GTPase-activating protein 1	7.11174
P83111	LACTB	Serine beta-lactamase-like protein LACTB, mitochondrial	-7.7856		Q9H1K1	ISCU	Iron-sulfur cluster assembly enzyme ISCU, mitochondrial	7.24719
P84095	RHOG	Rho-related GTP-binding protein RhoG	-1.48618		Q9H2D6	TRIOBP	TRIO and F-actin-binding protein	5.5673
P98161	PKD1	Polycystin-1	-7.31298		Q9H6F5	CCDC86	Coiled-coil domain-containing protein 86	7.40344
Q01968	OCRL	Inositol polyphosphate 5-phosphatase OCRL-1	-6.15653		Q9HAN9	NMNAT1	Nicotinamide/nicotinic acid mononucleotide adenylyltransferase 1	5.63535
Q02818	NUCB1	Nucleobindin-1	-1.83871		Q9NNW5	WDR6	WD repeat-containing protein 6	3.39866
Q02978	SLC25A11	Mitochondrial 2-oxoglutarate/malate carrier protein	-1.38207		Q9NNW7	TXNRD2	Thioredoxin reductase 2, mitochondrial	4.26389
Q03135	CAV1	Caveolin-1	-1.32334		Q9NQS7	INCENP	Inner centromere protein	6.51363
Q03405	PLAUR	Urokinase plasminogen activator surface receptor	-8.14279		Q9NVI1	FANCI	Fanconi anemia group I protein	7.72647
Q04721	NOTCH2	Neurogenic locus notch homolog protein 2	-7.91465		Q9NY35	CLDND1	Claudin domain-containing protein 1	5.58703
Q06210	GFPT1	Glutamine--fructose-6-phosphate aminotransferase [isomerizing] 1	-1.0764		Q9NY61	AATF	Protein AATF	6.89464
Q07065	CKAP4	Cytoskeleton-associated protein 4	-1.05804		Q9NYL2	ZAK	Mitogen-activated protein kinase kinase kinase MLT	5.68864
Q07820	MCL1	Induced myeloid leukemia cell differentiation protein Mcl-1	-10.5295		Q9NZ63	C9orf78	Uncharacterized protein C9orf78	5.89999
Q07960	ARHGAP1	Rho GTPase-activating protein 1	-1.33335		Q9NZM5	GLTSCR2	Glioma tumor suppressor candidate region gene 2 protein	1.30403
Q08188	TGM3	Protein-glutamine gamma-glutamyltransferase E	-6.55782		Q9P0K7	RAI14	Ankycorbin	3.16349
Q08357	SLC20A2	Sodium-dependent phosphate transporter 2	-7.57148		Q9P2E3	ZNFX1	NFX1-type zinc finger-containing protein 1	3.17298
Q08378	GOLGA3	Golgin subfamily A member 3	-7.4394		Q9UBL3	ASH2L	Set1/Ash2 histone methyltransferase complex subunit ASH2	1.01335
Q09328	MGAT5	Alpha-1,6-mannosylglycoprotein 6-beta-N-acetylglucosaminyltransferase A	-5.84655		Q9UDT6	CLIP2	CAP-Gly domain-containing linker protein 2	1.12477
Q10469	MGAT2	Alpha-1,6-mannosyl-glycoprotein 2-beta-N-acetylglucosaminyltransferase	-7.33756		Q9UH62	ARMCX3	Armadillo repeat-containing X-linked protein 3	1.75476
Q10471	GALNT2	Polypeptide N-acetylgalactosaminyltransferase 2	-1.44286		Q9UKG9	CROT	Peroxisomal carnitine O-octanoyltransferase	1.18384
Q10472	GALNT1	Polypeptide N-acetylgalactosaminyltransferase 1	-7.22734		Q9UKK3	PARP4	Poly [ADP-ribose] polymerase 4	1.06204
Q11206	ST3GAL4	CMP-N-acetylneuraminate-beta-galactosamide-alpha-2,3-sialyltransferase 4	-8.11944		Q9UKS6	PACSIN3	Protein kinase C and casein kinase substrate in neurons protein 3	7.74392
Q12802	AKAP13	A-kinase anchor protein 13	-6.01766		Q9UL63	MKLN1	Muskelin	6.23201
Q12965	MYO1E	Unconventional myosin-Ie	-8.99162		Q9ULU4	ZMYND8	Protein kinase C-binding protein 1	1.51903
Q12974	PTP4A2	Protein tyrosine phosphatase type IVA 2	-8.14402		Q9ULW0	TPX2	Targeting protein for Xklp2	9.12806
Q12996	CSTF3	Cleavage stimulation factor subunit 3	-6.92321		Q9ULX3	NOB1	RNA-binding protein NOB1	6.51435
Q13017	ARHGAP5	Rho GTPase-activating protein 5	-11.6538		Q9Y2L9	LRCH1	Leucine-rich repeat and calponin homology domain-containing protein 1	7.50514
Q13115	DUSP4	Dual specificity protein phosphatase 4	-1.00993		Q9Y2Q9	MRPS28	28S ribosomal protein S28, mitochondrial	7.11258
Q13191	CBLB	E3 ubiquitin-protein ligase CBL-B	-5.25896		Q9Y2R5	MRPS17	28S ribosomal protein S17, mitochondrial	7.25971
Q13200	PSMD2	26S proteasome non-ATPase regulatory subunit 2	-1.24816		Q9Y2X0	MED16	Mediator of RNA polymerase II transcription subunit 16	4.43142
Q13322	GRB10	Growth factor receptor-bound protein 10	-7.76897		Q9Y2Z9	COQ6	Ubiquinone biosynthesis monooxygenase COQ6, mitochondrial	6.60185
Q13362	PPP2R5C	Serine/threonine-protein phosphatase 2A 56 kDa regulatory subunit gamma isoform	-6.60677		Q9Y314	NOSIP	Nitric oxide synthase-interacting protein	6.58936
Q13464	ROCK1	Rho-associated protein kinase 1	-1.20557		Q9Y3B8	REXO2	Oligoribonuclease, mitochondrial	6.6984
Q13557	CAMK2D	Calcium/calmodulin-dependent protein kinase type II subunit delta	-1.86044		Q9Y3I1	FBXO7	F-box only protein 7	6.73651
Q13572	ITPK1	Inositol-tetrakisphosphate 1-kinase	-1.00192		Q9Y4C1	KDM3A	Lysine-specific demethylase 3A	3.50389
Q13683	ITGA7	Integrin alpha-7	-1.71865		Q9Y618	NCOR2	Nuclear receptor corepressor 2	10.9873
Q13724	MOGS	Mannosyl-oligosaccharide glucosidase	-1.44605		Q9Y6D9	MAD1L1	Mitotic spindle assembly checkpoint protein MAD1	6.77749
Q13885	TUBB2A	Tubulin beta-2A chain	-10.6936		Q9Y6Y0	IVNS1ABP	Influenza virus NS1A-binding protein	1.31455
Q14004	CDK13	Cyclin-dependent kinase 13	-4.62382
Q14114	LRP8	Low-density lipoprotein receptor-related protein 8	-7.04217
Q14669	TRIP12	E3 ubiquitin-protein ligase TRIP12	-1.02301
Q14CX7	NAA25	N-alpha-acetyltransferase 25, NatB auxiliary subunit	-1.54634
Q15014	MORF4L2	Mortality factor 4-like protein 2	-6.40372
Q15061	WDR43	WD repeat-containing protein 43	-1.279
Q15172	PPP2R5A	Serine/threonine-protein phosphatase 2A 56 kDa regulatory subunit alpha isoform	-7.72289
Q15306	IRF4	Interferon regulatory factor 4	-6.66119
Q15311	RALBP1	RalA-binding protein 1	-7.04826
Q15386	UBE3C	Ubiquitin-protein ligase E3C	-1.74842
Q15742	NAB2	NGFI-A-binding protein 2	-7.46177
Q15758	SLC1A5	Neutral amino acid transporter B(0)	-1.68574
Q16513	PKN2	Serine/threonine-protein kinase N2	-6.85554
Q16674	MIA	Melanoma-derived growth regulatory protein	-6.82694
Q16850	CYP51A1	Lanosterol 14-alpha demethylase	-7.54182
Q2M1Z3	ARHGAP31	Rho GTPase-activating protein 31	-5.94756
Q2M389	KIAA1033	WASH complex subunit 7	-8.26257
Q2PPJ7	RALGAPA2	Ral GTPase-activating protein subunit alpha-2	-7.04368
Q2PZI1	DPY19L1	Probable C-mannosyltransferase DPY19L1	-6.69492
Q53EU6	AGPAT9	Glycerol-3-phosphate acyltransferase 3	-8.15283
Q5H8A4	PIGG	GPI ethanolamine phosphate transferase 2	-6.89529
Q5HYI7	MTX3	Metaxin-3	-1.77533
Q5JVS0	HABP4	Intracellular hyaluronan-binding protein 4	-1.30278
Q5TGZ0	MINOS1	MICOS complex subunit MIC10	-8.43858
Q5VYS8	ZCCHC6	Terminal uridylyltransferase 7	-5.02396
Q5VZ89	DENND4C	DENN domain-containing protein 4C	-6.50937
Q5ZPR3	CD276	CD276 antigen	-1.27192
Q658Y4	FAM91A1	Protein FAM91A1	-6.94227
Q68CQ4	DIEXF	Digestive organ expansion factor homolog	-7.90708
Q6IAN0	DHRS7B	Dehydrogenase/reductase SDR family member 7B	-7.40202
Q6IC98	GRAMD4	GRAM domain-containing protein 4	-7.01454
Q6NUK1	SLC25A24	Calcium-binding mitochondrial carrier protein SCaMC-1	-1.50767
Q6NW34	C3orf17	Uncharacterized protein C3orf17	-7.02199
Q6P1Q0	LETMD1	LETM1 domain-containing protein 1	-6.35413
Q6P2E9	EDC4	Enhancer of mRNA-decapping protein 4	-1.74074
Q6P4E1	CASC4	Protein CASC4	-1.28995
Q6QNY0	BLOC1S3	Biogenesis of lysosome-related organelles complex 1 subunit 3	-7.35019
Q6UW68	TMEM205	Transmembrane protein 205	-1.43063
Q6UXV4	APOOL	MICOS complex subunit MIC27	-8.11062
Q6ZMG9	CERS6	Ceramide synthase 6	-7.49575
Q6ZNC8	MBOAT1	Lysophospholipid acyltransferase 1	-7.66213
Q6ZRV2	FAM83H	Protein FAM83H	-1.35569
Q70IA6	MOB2	MOB kinase activator 2	-7.26233
Q71RC2	LARP4	La-related protein 4	-1.43088
Q75T13	PGAP1	GPI inositol-deacylase	-9.39157
Q7KZI7	MARK2	Serine/threonine-protein kinase MARK2	-6.98443
Q7L1W4	LRRC8D	Volume-regulated anion channel subunit LRRC8D	-2.04381
Q7L8L6	FASTKD5	FAST kinase domain-containing protein 5	-1.17925
Q7RTP6	MICAL3	Protein-methionine sulfoxide oxidase MICAL3	-6.94588
Q7Z392	TRAPPC11	Trafficking protein particle complex subunit 11	-2.18269
Q7Z4G4	TRMT11	tRNA (guanine(10)-N2)-methyltransferase homolog	-1.39256
Q7Z6J6	FRMD5	FERM domain-containing protein 5	-7.09165
Q86TM6	SYVN1	E3 ubiquitin-protein ligase synoviolin	-6.96538
Q86UA1	PRPF39	Pre-mRNA-processing factor 39	-4.78024
Q86W50	METTL16	Methyltransferase-like protein 16	-6.95951
Q86WA8	LONP2	Lon protease homolog 2, peroxisomal	-2.31545
Q86WQ0	NR2C2AP	Nuclear receptor 2C2-associated protein	-4.66028
Q86XA9	HEATR5A	HEAT repeat-containing protein 5A	-5.08417
Q86XJ1	GAS2L3	GAS2-like protein 3	-5.05249
Q86YS6	RAB43	Ras-related protein Rab-43	-5.60341
Q8IV38	ANKMY2	Ankyrin repeat and MYND domain-containing protein 2	-6.90467
Q8IWA4	MFN1	Mitofusin-1	-1.76734
Q8IX01	SUGP2	SURP and G-patch domain-containing protein 2	-2.13273
Q8IXM6	NRM	Nurim	-7.72871
Q8IY95	TMEM192	Transmembrane protein 192	-7.62086
Q8IYB7	DIS3L2	DIS3-like exonuclease 2	-7.04155
Q8IYB8	SUPV3L1	ATP-dependent RNA helicase SUPV3L1, mitochondrial	-7.17359
Q8IYI6	EXOC8	Exocyst complex component 8	-6.9479
Q8IYL3	C1orf174	UPF0688 protein C1orf174	-6.08516
Q8IZH2	XRN1	5-3 exoribonuclease 1	-1.32067
Q8N122	RPTOR	Regulatory-associated protein of mTOR	-6.00142
Q8N138	ORMDL3	ORM1-like protein 3	-7.79482
Q8N1S5	SLC39A11	Zinc transporter ZIP11	-7.15203
Q8N264	ARHGAP24	Rho GTPase-activating protein 24	-9.74908
Q8N2F6	ARMC10	Armadillo repeat-containing protein 10	-1.08169
Q8N2H4	SYS1	Protein SYS1 homolog	-2.65965
Q8N4L2	TMEM55A	Type 2 phosphatidylinositol 4,5-bisphosphate 4-phosphatase	-8.46156
Q8N8Q8	COX18	Mitochondrial inner membrane protein COX18	-6.9567
Q8N8R5	C2orf69	UPF0565 protein C2orf69	-1.98843
Q8ND04	SMG8	Protein SMG8	-6.59228
Q8NDZ6	TMEM161B	Transmembrane protein 161B	-7.61138
Q8NE86	MCU	Calcium uniporter protein, mitochondrial	-7.33973
Q8NEU8	APPL2	DCC-interacting protein 13-beta	-1.17593
Q8NFI3	ENGASE	Cytosolic endo-beta-N-acetylglucosaminidase	-6.1691
Q8NFQ8	TOR1AIP2	Torsin-1A-interacting protein 2	-1.15359
Q8NG68	TTL	Tubulin--tyrosine ligase	-6.56106
Q8NI27	THOC2	THO complex subunit 2	-1.1074
Q8TA86	RP9	Retinitis pigmentosa 9 protein	-4.96755
Q8TBA6	GOLGA5	Golgin subfamily A member 5	-7.66789
Q8TBP6	SLC25A40	Solute carrier family 25 member 40	-1.23305
Q8TBZ6	TRMT10A	tRNA methyltransferase 10 homolog A	-4.67753
Q8TC12	RDH11	Retinol dehydrogenase 11	-1.46792
Q8TDZ2	MICAL1	Protein-methionine sulfoxide oxidase MICAL1	-1.19818
Q8WTW3	COG1	Conserved oligomeric Golgi complex subunit 1	-5.64214
Q8WU76	SCFD2	Sec1 family domain-containing protein 2	-1.41307
Q8WUD6	CHPT1	Cholinephosphotransferase 1	-8.08941
Q8WUY8	NAT14	N-acetyltransferase 14	-7.46204
Q8WVQ1	CANT1	Soluble calcium-activated nucleotidase 1	-6.6552
Q8WW22	DNAJA4	DnaJ homolog subfamily A member 4	-1.4927
Q8WZ82	OVCA2	Ovarian cancer-associated gene 2 protein	-4.70881
Q8WZA1	POMGNT1	Protein O-linked-mannose beta-1,2-N-acetylglucosaminyltransferase 1	-6.76674
Q92526	CCT6B	T-complex protein 1 subunit zeta-2	-10.1207
Q92597	NDRG1	Protein NDRG1	-8.04509
Q92598	HSPH1	Heat shock protein 105 kDa	-1.68857
Q92968	PEX13	Peroxisomal membrane protein PEX13	-4.88902
Q969Q1	TRIM63	E3 ubiquitin-protein ligase TRIM63	-6.63629
Q96AQ6	PBXIP1	Pre-B-cell leukemia transcription factor-interacting protein 1	-1.17144
Q96AX1	VPS33A	Vacuolar protein sorting-associated protein 33A	-6.56501
Q96BH1	RNF25	E3 ubiquitin-protein ligase RNF25	-1.16065
Q96BI1	SLC22A18	Solute carrier family 22 member 18	-1.26426
Q96BY9	SARAF	Store-operated calcium entry-associated regulatory factor	-7.21098
Q96CP6	GRAMD1A	GRAM domain-containing protein 1A	-1.36523
Q96CQ1	SLC25A36	Solute carrier family 25 member 36	-6.72064
Q96DM3	C18orf8	Uncharacterized protein C18orf8	-5.36832
Q96EC8	YIPF6	Protein YIPF6	-7.97749
Q96EU6	RRP36	Ribosomal RNA processing protein 36 homolog	-7.18478
Q96GQ5	C16orf58	RUS1 family protein C16orf58	-1.05504
Q96JC1	VPS39	Vam6/Vps39-like protein	-5.40185
Q96KA5	CLPTM1L	Cleft lip and palate transmembrane protein 1-like protein	-1.48355
Q96MH6	TMEM68	Transmembrane protein 68	-1.03119
Q96SK2	TMEM209	Transmembrane protein 209	-7.9327
Q96ST3	SIN3A	Paired amphipathic helix protein Sin3a	-7.35105
Q96TA2	YME1L1	ATP-dependent zinc metalloprotease YME1L1	-7.12694
Q99536	VAT1	Synaptic vesicle membrane protein VAT-1 homolog	-1.02419
Q99584	S100A13	Protein S100-A13	-1.50061
Q99698	LYST	Lysosomal-trafficking regulator	-7.53604
Q99735	MGST2	Microsomal glutathione S-transferase 2	-1.62041
Q99836	MYD88	Myeloid differentiation primary response protein MyD88	-7.15117
Q99988	GDF15	Growth/differentiation factor 15	-1.29279
Q9BQE4	VIMP	Selenoprotein S	-7.82378
Q9BRQ8	AIFM2	Apoptosis-inducing factor 2	-6.45871
Q9BSD7	NTPCR	Cancer-related nucleoside-triphosphatase	-7.60721
Q9BSU1	C16orf70	UPF0183 protein C16orf70	-5.86384
Q9BTV4	TMEM43	Transmembrane protein 43	-1.35861
Q9BVG9	PTDSS2	Phosphatidylserine synthase 2	-8.46052
Q9BVV7	TIMM21	Mitochondrial import inner membrane translocase subunit Tim21	-7.30473
Q9BW91	NUDT9	ADP-ribose pyrophosphatase, mitochondrial	-7.39433
Q9BX10	GTPBP2	GTP-binding protein 2	-6.28093
Q9BX95	SGPP1	Sphingosine-1-phosphate phosphatase 1	-1.70065
Q9BYK8	HELZ2	Helicase with zinc finger domain 2	-6.66644
Q9BYN0	SRXN1	Sulfiredoxin-1	-5.20062
Q9BZJ0	CRNKL1	Crooked neck-like protein 1	-7.62655
Q9C004	SPRY4	Protein sprouty homolog 4	-1.75114
Q9C0C2	TNKS1BP1	182 kDa tankyrase-1-binding protein	-6.33142
Q9GZS1	POLR1E	DNA-directed RNA polymerase I subunit RPA49	-7.17457
Q9GZT3	SLIRP	SRA stem-loop-interacting RNA-binding protein, mitochondrial	-1.31767
Q9H0E2	TOLLIP	Toll-interacting protein	-2.70417
Q9H0T7	RAB17	Ras-related protein Rab-17	-7.03592
Q9H223	EHD4	EH domain-containing protein 4	-1.11748
Q9H267	VPS33B	Vacuolar protein sorting-associated protein 33B	-7.71261
Q9H270	VPS11	Vacuolar protein sorting-associated protein 11 homolog	-7.53635
Q9H2J7	SLC6A15	Sodium-dependent neutral amino acid transporter B(0)AT2	-3.06517
Q9H3U5	MFSD1	Major facilitator superfamily domain-containing protein 1	-7.99232
Q9H490	PIGU	Phosphatidylinositol glycan anchor biosynthesis class U protein	-1.92387
Q9H4G4	GLIPR2	Golgi-associated plant pathogenesis-related protein 1	-7.34888
Q9H792	PEAK1	Pseudopodium-enriched atypical kinase 1	-6.10047
Q9H8H0	NOL11	Nucleolar protein 11	-1.098
Q9H9A5	CNOT10	CCR4-NOT transcription complex subunit 10	-5.60752
Q9H9C1	VIPAS39	Spermatogenesis-defective protein 39 homolog	-6.82546
Q9H9S4	CAB39L	Calcium-binding protein 39-like	-2.17801
Q9HAU5	UPF2	Regulator of nonsense transcripts 2	-6.27683
Q9HBH5	RDH14	Retinol dehydrogenase 14	-7.79345
Q9HBL7	PLGRKT	Plasminogen receptor (KT)	-9.17316
Q9HBR0	SLC38A10	Putative sodium-coupled neutral amino acid transporter 10	-6.8648
Q9HCS7	XAB2	Pre-mRNA-splicing factor SYF1	-6.9574
Q9NP77	SSU72	RNA polymerase II subunit A C-terminal domain phosphatase SSU72	-6.73608
Q9NP80	PNPLA8	Calcium-independent phospholipase A2-gamma	-1.68182
Q9NP84	TNFRSF12A	Tumor necrosis factor receptor superfamily member 12A	-7.65217
Q9NPF2	CHST11	Carbohydrate sulfotransferase 11	-8.32383
Q9NPH3	IL1RAP	Interleukin-1 receptor accessory protein	-6.42749
Q9NPQ8	RIC8A	Synembryn-A	-1.01713
Q9NQC3	RTN4	Reticulon-4	-1.07522
Q9NQX7	ITM2C	Integral membrane protein 2C	-1.53961
Q9NR19	ACSS2	Acetyl-coenzyme A synthetase, cytoplasmic	-1.45812
Q9NRK6	ABCB10	ATP-binding cassette sub-family B member 10, mitochondrial	-6.22048
Q9NRY5	FAM114A2	Protein FAM114A2	-6.75856
Q9NRZ7	AGPAT3	1-acyl-sn-glycerol-3-phosphate acyltransferase gamma	-7.80129
Q9NUQ6	SPATS2L	SPATS2-like protein	-1.22911
Q9NUT2	ABCB8	ATP-binding cassette sub-family B member 8, mitochondrial	-7.26343
Q9NVA1	UQCC1	Ubiquinol-cytochrome-c reductase complex assembly factor 1	-1.41792
Q9NVH1	DNAJC11	DnaJ homolog subfamily C member 11	-1.90896
Q9NX47	38412	E3 ubiquitin-protein ligase MARCH5	-1.49631
Q9NXD2	MTMR10	Myotubularin-related protein 10	-1.39759
Q9NXH9	TRMT1	tRNA (guanine(26)-N(2))-dimethyltransferase	-5.6683
Q9NXN4	GDAP2	Ganglioside-induced differentiation-associated protein 2	-5.97002
Q9NXR7	BRE	BRCA1-A complex subunit BRE	-7.67286
Q9NXS2	QPCTL	Glutaminyl-peptide cyclotransferase-like protein	-1.10666
Q9NXV2	KCTD5	BTB/POZ domain-containing protein KCTD5	-2.56434
Q9NXW2	DNAJB12	DnaJ homolog subfamily B member 12	-6.93759
Q9NZ43	USE1	Vesicle transport protein USE1	-7.44131
Q9NZT1	CALML5	Calmodulin-like protein 5	-8.28336
Q9NZW5	MPP6	MAGUK p55 subfamily member 6	-5.5937
Q9P0I2	EMC3	ER membrane protein complex subunit 3	-7.98481
Q9P0T7	TMEM9	Transmembrane protein 9	-4.05029
Q9P2B4	CTTNBP2NL	CTTNBP2 N-terminal-like protein	-1.19182
Q9P2D1	CHD7	Chromodomain-helicase-DNA-binding protein 7	-5.62116
Q9P2K8	EIF2AK4	Eukaryotic translation initiation factor 2-alpha kinase 4	-7.28549
Q9UBB6	NCDN	Neurochondrin	-1.67136
Q9UBB9	TFIP11	Tuftelin-interacting protein 11	-1.71372
Q9UBK8	MTRR	Methionine synthase reductase	-6.91847
Q9UDY4	DNAJB4	DnaJ homolog subfamily B member 4	-9.44507
Q9UDY8	MALT1	Mucosa-associated lymphoid tissue lymphoma translocation protein 1	-5.3643
Q9UHD1	CHORDC1	Cysteine and histidine-rich domain-containing protein 1	-8.63257
Q9UHN6	TMEM2	Transmembrane protein 2	-7.1708
Q9UI12	ATP6V1H	V-type proton ATPase subunit H	-1.51937
Q9UI14	RABAC1	Prenylated Rab acceptor protein 1	-8.22106
Q9UIL1	SCOC	Short coiled-coil protein	-1.03787
Q9UJ83	HACL1	2-hydroxyacyl-CoA lyase 1	-7.40306
Q9UJS0	SLC25A13	Calcium-binding mitochondrial carrier protein Aralar2	-1.22375
Q9UK39	CCRN4L	Nocturnin	-6.1347
Q9UK58	CCNL1	Cyclin-L1	-6.67169
Q9UKI2	CDC42EP3	Cdc42 effector protein 3	-1.71659
Q9UKR5	C14orf1	Probable ergosterol biosynthetic protein 28	-7.41658
Q9UL25	RAB21	Ras-related protein Rab-21	-1.22514
Q9UL26	RAB22A	Ras-related protein Rab-22A	-8.37634
Q9ULD2	MTUS1	Microtubule-associated tumor suppressor 1	-2.7192
Q9ULG6	CCPG1	Cell cycle progression protein 1	-7.68797
Q9ULP9	TBC1D24	TBC1 domain family member 24	-7.69052
Q9ULW3	ABT1	Activator of basal transcription 1	-7.52304
Q9UPU5	USP24	Ubiquitin carboxyl-terminal hydrolase 24	-9.65865
Q9UPY3	DICER1	Endoribonuclease Dicer	-7.52302
Q9Y274	ST3GAL6	Type 2 lactosamine alpha-2,3-sialyltransferase	-1.0831
Q9Y2G0	EFR3B	Protein EFR3 homolog B	-4.24993
Q9Y2G8	DNAJC16	DnaJ homolog subfamily C member 16	-9.31407
Q9Y2H6	FNDC3A	Fibronectin type-III domain-containing protein 3A	-7.22099
Q9Y2I1	NISCH	Nischarin	-5.58445
Q9Y2P8	RCL1	RNA 3-terminal phosphate cyclase-like protein	-7.5016
Q9Y2V7	COG6	Conserved oligomeric Golgi complex subunit 6	-6.12498
Q9Y2Z4	YARS2	Tyrosine--tRNA ligase, mitochondrial	-1.18722
Q9Y315	DERA	Deoxyribose-phosphate aldolase	-7.17585
Q9Y3A2	UTP11L	Probable U3 small nucleolar RNA-associated protein 11	-7.52894
Q9Y487	ATP6V0A2	V-type proton ATPase 116 kDa subunit a isoform 2	-7.44688
Q9Y4A5	TRRAP	Transformation/transcription domain-associated protein	-5.10972
Q9Y4G6	TLN2	Talin-2	-2.78758
Q9Y4G8	RAPGEF2	Rap guanine nucleotide exchange factor 2	-4.76572
Q9Y4R8	TELO2	Telomere length regulation protein TEL2 homolog	-7.39675
Q9Y5L0	TNPO3	Transportin-3	-1.33585
Q9Y5Q8	GTF3C5	General transcription factor 3C polypeptide 5	-6.92971
Q9Y5X2	SNX8	Sorting nexin-8	-7.71222
Q9Y5Z9	UBIAD1	UbiA prenyltransferase domain-containing protein 1	-8.11236
Q9Y666	SLC12A7	Solute carrier family 12 member 7	-7.71108
Q9Y6A4	CFAP20	Cilia- and flagella-associated protein 20	-7.60492
Q9Y6M5	SLC30A1	Zinc transporter 1	-8.47122
Q9Y6N5	SQRDL	Sulfide:quinone oxidoreductase, mitochondrial	-7.37649

## Sheet: sk-mel
UP in AHA (163)					DOWN in AHA (607)
Accession	Entry	Description	log2 ratio SK-Mel		Accession	Entry	Description	log2 ratio SK-Mel
A6NCE7	MAP1LC3B2	Microtubule-associated proteins 1A/1B light chain 3 beta 2	-12.1698		A6NDG6	PGP	Phosphoglycolate phosphatase	11.0704
A6NCN2	KRT87P	Putative keratin-87 protein	-9.36167		C4AMC7	WASH3P	Putative WAS protein family homolog 3	1.28896
A6NFI3	ZNF316	Zinc finger protein 316	-10.5117		E9PRG8	C11orf98	Uncharacterized protein C11orf98	1.85669
A6NHL2	TUBAL3	Tubulin alpha chain-like 3	-12.8058		O00115	DNASE2	Deoxyribonuclease-2-alpha	11.1865
O00458	IFRD1	Interferon-related developmental regulator 1	-2.09881		O00151	PDLIM1	PDZ and LIM domain protein 1	1.11395
O00479	HMGN4	High mobility group nucleosome-binding domain-containing protein 4	-7.86838		O00186	STXBP3	Syntaxin-binding protein 3	11.9165
O14647	CHD2	Chromodomain-helicase-DNA-binding protein 2	-9.74237		O00193	SMAP	Small acidic protein	1.58001
O14681	EI24	Etoposide-induced protein 2.4 homolog	-2.30193		O00244	ATOX1	Copper transport protein ATOX1	11.1119
O14828	SCAMP3	Secretory carrier-associated membrane protein 3	-3.77794		O00442	RTCA	RNA 3-terminal phosphate cyclase	11.4439
O15228	GNPAT	Dihydroxyacetone phosphate acyltransferase	-10.5408		O00499	BIN1	Myc box-dependent-interacting protein 1	1.05168
O15381	NVL	Nuclear valosin-containing protein-like	-2.37793		O00584	RNASET2	Ribonuclease T2	9.37841
O43156	TTI1	TELO2-interacting protein 1 homolog	-10.7427		O00625	PIR	Pirin	8.65646
O60244	MED14	Mediator of RNA polymerase II transcription subunit 14	-10.4513		O00743	PPP6C	Serine/threonine-protein phosphatase 6 catalytic subunit	1.01059
O75326	SEMA7A	Semaphorin-7A	-10.9669		O00767	SCD	Acyl-CoA desaturase	11.3524
O75807	PPP1R15A	Protein phosphatase 1 regulatory subunit 15A	-10.7201		O14492	SH2B2	SH2B adapter protein 2	1.12625
O94842	TOX4	TOX high mobility group box family member 4	-10.8954		O14545	TRAFD1	TRAF-type zinc finger domain-containing protein 1	10.5107
O95182	NDUFA7	NADH dehydrogenase [ubiquinone] 1 alpha subcomplex subunit 7	-10.8803		O14578	CIT	Citron Rho-interacting kinase	10.5084
O95361	TRIM16	Tripartite motif-containing protein 16	-1.19086		O14618	CCS	Copper chaperone for superoxide dismutase	10.5291
O95678	KRT75	Keratin, type II cytoskeletal 75	-16.7343		O14683	TP53I11	Tumor protein p53-inducible protein 11	11.2362
O95817	BAG3	BAG family molecular chaperone regulator 3	-2.02601		O14757	CHEK1	Serine/threonine-protein kinase Chk1	11.2405
P02511	CRYAB	Alpha-crystallin B chain	-14.0571		O14777	NDC80	Kinetochore protein NDC80 homolog	11.1968
P02768	ALB	Serum albumin	-9.32549		O14782	KIF3C	Kinesin-like protein KIF3C	7.69019
P02792	FTL	Ferritin light chain	-2.31456		O14893	GEMIN2	Gem-associated protein 2	1.10281
P04216	THY1	Thy-1 membrane glycoprotein	-13.8426		O14936	CASK	Peripheral plasma membrane protein CASK	1.36861
P04792	HSPB1	Heat shock protein beta-1	-1.4712		O15031	PLXNB2	Plexin-B2	9.22003
P05067	APP	Amyloid beta A4 protein	-1.68953		O15042	U2SURP	U2 snRNP-associated SURP motif-containing protein	3.28988
P05412	JUN	Transcription factor AP-1	-10.1532		O15075	DCLK1	Serine/threonine-protein kinase DCLK1	11.8399
P08174	CD55	Complement decay-accelerating factor	-11.9216		O15091	KIAA0391	Mitochondrial ribonuclease P protein 3	8.28304
P09104	ENO2	Gamma-enolase	-2.06061		O15120	AGPAT2	1-acyl-sn-glycerol-3-phosphate acyltransferase beta	10.452
P09601	HMOX1	Heme oxygenase 1	-10.1311		O15164	TRIM24	Transcription intermediary factor 1-alpha	7.83659
P0CG12	CHTF8	Chromosome transmission fidelity protein 8 homolog isoform 2	-10.8635		O15355	PPM1G	Protein phosphatase 1G	1.11494
P0DMV9	HSPA1B	Heat shock 70 kDa protein 1B	-1.89193		O15397	IPO8	Importin-8	10.0547
P10909	CLU	Clusterin	-13.5291		O15514	POLR2D	DNA-directed RNA polymerase II subunit RPB4	1.1
P13747	HLA-E	HLA class I histocompatibility antigen, alpha chain E	-11.7167		O43149	ZZEF1	Zinc finger ZZ-type and EF-hand domain-containing protein 1	9.88902
P15924	DSP	Desmoplakin	-11.1873		O43164	PJA2	E3 ubiquitin-protein ligase Praja-2	7.56193
P17066	HSPA6	Heat shock 70 kDa protein 6	-1.50033		O43299	AP5Z1	AP-5 complex subunit zeta-1	8.83333
P17152	TMEM11	Transmembrane protein 11, mitochondrial	-11.4862		O43502	RAD51C	DNA repair protein RAD51 homolog 3	8.87588
P17275	JUNB	Transcription factor jun-B	-13.1511		O43504	LAMTOR5	Ragulator complex protein LAMTOR5	11.5198
P25685	DNAJB1	DnaJ homolog subfamily B member 1	-1.60598		O43542	XRCC3	DNA repair protein XRCC3	12.2004
P26022	PTX3	Pentraxin-related protein PTX3	-8.61713		O43709	WBSCR22	Probable 18S rRNA (guanine-N(7))-methyltransferase	11.6915
P31153	MAT2A	S-adenosylmethionine synthase isoform type-2	-2.63929		O43768	ENSA	Alpha-endosulfine	1.56165
P35790	CHKA	Choline kinase alpha	-10.8451		O60232	SSSCA1	Sjoegren syndrome/scleroderma autoantigen 1	1.10203
P42858	HTT	Huntingtin	-1.92589		O60343	TBC1D4	TBC1 domain family member 4	10.2043
P43356	MAGEA2	Melanoma-associated antigen 2	-1.89582		O60443	DFNA5	Non-syndromic hearing impairment protein 5	11.0213
P43365	MAGEA12	Melanoma-associated antigen 12	-1.03221		O60488	ACSL4	Long-chain-fatty-acid--CoA ligase 4	1.06624
P46108	CRK	Adapter molecule crk	-11.2914		O60508	CDC40	Pre-mRNA-processing factor 17	11.7478
P46531	NOTCH1	Neurogenic locus notch homolog protein 1	-9.99686		O60645	EXOC3	Exocyst complex component 3	10.8508
P46934	NEDD4	E3 ubiquitin-protein ligase NEDD4	-2.06525		O60662	KLHL41	Kelch-like protein 41	1.08413
P49427	CDC34	Ubiquitin-conjugating enzyme E2 R1	-1.32534		O60664	PLIN3	Perilipin-3	1.04923
Q9HAZ1	CLK4	Dual specificity protein kinase CLK4	-11.0838		O60784	TOM1	Target of Myb protein 1	7.87773
P51798	CLCN7	H(+)/Cl(-) exchange transporter 7	-10.7408		O60885	BRD4	Bromodomain-containing protein 4	1.19784
P53539	FOSB	Protein fosB	-9.5724		O60942	RNGTT	mRNA-capping enzyme	1.06478
P55042	RRAD	GTP-binding protein RAD	-1.93637		O75044	SRGAP2	SLIT-ROBO Rho GTPase-activating protein 2	9.77529
P55061	TMBIM6	Bax inhibitor 1	-11.5767		O75063	FAM20B	Glycosaminoglycan xylosylkinase	9.8546
P55145	MANF	Mesencephalic astrocyte-derived neurotrophic factor	-1.0724		O75147	OBSL1	Obscurin-like protein 1	10.6458
P55854	SUMO3	Small ubiquitin-related modifier 3	-11.4335		O75330	HMMR	Hyaluronan mediated motility receptor	8.52058
P58335	ANTXR2	Anthrax toxin receptor 2	-11.5092		O75530	EED	Polycomb protein EED	12.4548
P61587	RND3	Rho-related GTP-binding protein RhoE	-12.0312		O75582	RPS6KA5	Ribosomal protein S6 kinase alpha-5	11.3781
P61604	HSPE1	10 kDa heat shock protein, mitochondrial	-1.13325		O75676	RPS6KA4	Ribosomal protein S6 kinase alpha-4	9.23134
P62807	HIST1H2BC	Histone H2B type 1-C/E/F/G/I	-9.95645		O75717	WDHD1	WD repeat and HMG-box DNA-binding protein 1	11.6722
P98172	EFNB1	Ephrin-B1	-10.9407		O75764	TCEA3	Transcription elongation factor A protein 3	12.086
Q03405	PLAUR	Urokinase plasminogen activator surface receptor	-1.58125		O75886	STAM2	Signal transducing adapter molecule 2	10.0626
Q07352	ZFP36L1	Zinc finger protein 36, C3H1 type-like 1	-1.6399		O75976	CPD	Carboxypeptidase D	1.53407
Q13137	CALCOCO2	Calcium-binding and coiled-coil domain-containing protein 2	-9.41437		O94851	MICAL2	Protein-methionine sulfoxide oxidase MICAL2	1.58677
Q13217	DNAJC3	DnaJ homolog subfamily C member 3	-11.558		O94964	SOGA1	Protein SOGA1	10.3163
Q13439	GOLGA4	Golgin subfamily A member 4	-3.73987		O95067	CCNB2	G2/mitotic-specific cyclin-B2	11.3155
Q13617	CUL2	Cullin-2	-11.4284		O95139	NDUFB6	NADH dehydrogenase [ubiquinone] 1 beta subcomplex subunit 6	1.12223
Q15011	HERPUD1	Homocysteine-responsive endoplasmic reticulum-resident ubiquitin-like domain member 1 protein	-10.0604		O95149	SNUPN	Snurportin-1	8.18061
Q15418	RPS6KA1	Ribosomal protein S6 kinase alpha-1	-9.76962		O95218	ZRANB2	Zinc finger Ran-binding domain-containing protein 2	1.05085
Q15628	TRADD	Tumor necrosis factor receptor type 1-associated DEATH domain protein	-2.70799		O95235	KIF20A	Kinesin-like protein KIF20A	10.0638
Q1ED39	KNOP1	Lysine-rich nucleolar protein 1	-10.9548		O95239	KIF4A	Chromosome-associated kinesin KIF4A	12.4211
Q4G0J3	LARP7	La-related protein 7	-12.8399		O95251	KAT7	Histone acetyltransferase KAT7	10.4875
Q4LE39	ARID4B	AT-rich interactive domain-containing protein 4B	-9.14522		O95373	IPO7	Importin-7	1.77528
Q53GS7	GLE1	Nucleoporin GLE1	-5.52292		O95391	SLU7	Pre-mRNA-splicing factor SLU7	1.25324
Q58FF6	HSP90AB4P	Putative heat shock protein HSP 90-beta 4	-10.6352		O95400	CD2BP2	CD2 antigen cytoplasmic tail-binding protein 2	1.2881
Q5JVS0	HABP4	Intracellular hyaluronan-binding protein 4	-1.37535		O95684	FGFR1OP	FGFR1 oncogene partner	11.6285
Q5SW79	CEP170	Centrosomal protein of 170 kDa	-11.3377		O95721	SNAP29	Synaptosomal-associated protein 29	10.7791
Q5T3I0	GPATCH4	G patch domain-containing protein 4	-11.7775		O95810	SDPR	Serum deprivation-response protein	1.06931
Q5TAQ9	DCAF8	DDB1- and CUL4-associated factor 8	-2.04944		O95865	DDAH2	N(G),N(G)-dimethylarginine dimethylaminohydrolase 2	1.07674
Q6BDS2	UHRF1BP1	UHRF1-binding protein 1	-1.97934		O96028	WHSC1	Histone-lysine N-methyltransferase NSD2	10.966
Q6EMK4	VASN	Vasorin	-12.0538		P00374	DHFR	Dihydrofolate reductase	10.4779
Q6NSJ5	LRRC8E	Volume-regulated anion channel subunit LRRC8E	-7.47259		P04066	FUCA1	Tissue alpha-L-fucosidase	8.63877
Q6P2E9	EDC4	Enhancer of mRNA-decapping protein 4	-1.23892		P04183	TK1	Thymidine kinase, cytosolic	1.00224
Q702N8	XIRP1	Xin actin-binding repeat-containing protein 1	-1.31679		P04350	TUBB4A	Tubulin beta-4A chain	1.43559
Q7L523	RRAGA	Ras-related GTP-binding protein A	-11.3285		P04632	CAPNS1	Calpain small subunit 1	1.09998
Q86U38	NOP9	Nucleolar protein 9	-11.3335		P04818	TYMS	Thymidylate synthase	1.24285
Q86UT6	NLRX1	NLR family member X1	-10.7685		P05387	RPLP2	60S acidic ribosomal protein P2	1.69301
Q86WA8	LONP2	Lon protease homolog 2, peroxisomal	-1.51972		P05976	MYL1	Myosin light chain 1/3, skeletal muscle isoform	1.74945
Q86XL3	ANKLE2	Ankyrin repeat and LEM domain-containing protein 2	-1.2972		P06753	TPM3	Tropomyosin alpha-3 chain	1.58157
Q8IVF7	FMNL3	Formin-like protein 3	-2.42417		P06865	HEXA	Beta-hexosaminidase subunit alpha	1.01078
Q8IWV7	UBR1	E3 ubiquitin-protein ligase UBR1	-11.1238		P07951	TPM2	Tropomyosin beta chain	1.25586
Q8IY95	TMEM192	Transmembrane protein 192	-9.38065		P08397	HMBS	Porphobilinogen deaminase	1.02703
Q8IZ73	RPUSD2	RNA pseudouridylate synthase domain-containing protein 2	-2.43623		P08651	NFIC	Nuclear factor 1 C-type	1.0867
Q8N884	MB21D1	Cyclic GMP-AMP synthase	-1.05364		P09429	HMGB1	High mobility group protein B1	1.00328
Q8N961	ABTB2	Ankyrin repeat and BTB/POZ domain-containing protein 2	-8.10869		P09496	CLTA	Clathrin light chain A	1.08258
Q8NC42	RNF149	E3 ubiquitin-protein ligase RNF149	-9.53006		P09884	POLA1	DNA polymerase alpha catalytic subunit	1.10709
Q8NFV4	ABHD11	Alpha/beta hydrolase domain-containing protein 11	-1.77847		P10586	PTPRF	Receptor-type tyrosine-protein phosphatase F	10.0888
Q8TBZ0	CCDC110	Coiled-coil domain-containing protein 110	-13.6104		P11802	CDK4	Cyclin-dependent kinase 4	2.05219
Q8WUD1	RAB2B	Ras-related protein Rab-2B	-11.0648		P12277	CKB	Creatine kinase B-type	1.2564
Q8WXF8	DEDD2	DNA-binding death effector domain-containing protein 2	-10.1394		P12429	ANXA3	Annexin A3	11.7493
Q8WXX5	DNAJC9	DnaJ homolog subfamily C member 9	-1.80704		P13612	ITGA4	Integrin alpha-4	11.1529
Q8WZA9	IRGQ	Immunity-related GTPase family Q protein	-10.9713		P13693	TPT1	Translationally-controlled tumor protein	1.42876
Q92598	HSPH1	Heat shock protein 105 kDa	-1.23893		P13798	APEH	Acylamino-acid-releasing enzyme	1.08332
Q92804	TAF15	TATA-binding protein-associated factor 2N	-1.05026		P14635	CCNB1	G2/mitotic-specific cyclin-B1	1.71034
Q96DA6	DNAJC19	Mitochondrial import inner membrane translocase subunit TIM14	-11.5164		P14649	MYL6B	Myosin light chain 6B	1.04929
Q96FV9	THOC1	THO complex subunit 1	-1.42479		P15172	MYOD1	Myoblast determination protein 1	10.804
Q96FZ2	HMCES	Embryonic stem cell-specific 5-hydroxymethylcytosine-binding protein	-1.69533		P15336	ATF2	Cyclic AMP-dependent transcription factor ATF-2	8.96233
Q96HV5	TMEM41A	Transmembrane protein 41A	-1.48228		P15374	UCHL3	Ubiquitin carboxyl-terminal hydrolase isozyme L3	1.41587
Q96KC8	DNAJC1	DnaJ homolog subfamily C member 1	-12.4365		P16144	ITGB4	Integrin beta-4	1.04759
Q96MU7	YTHDC1	YTH domain-containing protein 1	-1.13767		P16949	STMN1	Stathmin	1.48022
Q99496	RNF2	E3 ubiquitin-protein ligase RING2	-11.331		P16989	YBX3	Y-box-binding protein 3	1.14988
Q99988	GDF15	Growth/differentiation factor 15	-10.0166		P18615	NELFE	Negative elongation factor E	1.10549
Q9BQE4	VIMP	Selenoprotein S	-11.2006		P18858	LIG1	DNA ligase 1	11.6644
Q9BSH5	HDHD3	Haloacid dehalogenase-like hydrolase domain-containing protein 3	-11.4103		P18859	ATP5J	ATP synthase-coupling factor 6, mitochondrial	10.6451
Q9BUB7	TMEM70	Transmembrane protein 70, mitochondrial	-10.7729		P18887	XRCC1	DNA repair protein XRCC1	1.6663
Q9BUN8	DERL1	Derlin-1	-11.0921		P19174	PLCG1	1-phosphatidylinositol 4,5-bisphosphate phosphodiesterase gamma-1	1.00308
Q9BVG9	PTDSS2	Phosphatidylserine synthase 2	-11.2245		P19237	TNNI1	Troponin I, slow skeletal muscle	9.71907
Q9BVQ7	SPATA5L1	Spermatogenesis-associated protein 5-like protein 1	-1.68624		P19387	POLR2C	DNA-directed RNA polymerase II subunit RPB3	1.49157
Q9BW92	TARS2	Threonine--tRNA ligase, mitochondrial	-1.74354		P20810	CAST	Calpastatin	1.15336
Q9BZM4	ULBP3	NKG2D ligand 3	-11.3585		P20839	IMPDH1	Inosine-5-monophosphate dehydrogenase 1	11.0174
Q9BZM5	ULBP2	NKG2D ligand 2	-2.43198		P21980	TGM2	Protein-glutamine gamma-glutamyltransferase 2	1.02484
Q9C004	SPRY4	Protein sprouty homolog 4	-11.2053		P22033	MUT	Methylmalonyl-CoA mutase, mitochondrial	10.5757
Q9C037	TRIM4	E3 ubiquitin-protein ligase TRIM4	-12.4122		P23193	TCEA1	Transcription elongation factor A protein 1	1.0952
Q9C0C4	SEMA4C	Semaphorin-4C	-4.7858		P23258	TUBG1	Tubulin gamma-1 chain	1.09208
Q9C0C7	AMBRA1	Activating molecule in BECN1-regulated autophagy protein 1	-1.78573		P23497	SP100	Nuclear autoantigen Sp-100	1.21959
Q9GZR7	DDX24	ATP-dependent RNA helicase DDX24	-1.51635		P23511	NFYA	Nuclear transcription factor Y subunit alpha	1.34363
Q9H0L4	CSTF2T	Cleavage stimulation factor subunit 2 tau variant	-8.92735		P23921	RRM1	Ribonucleoside-diphosphate reductase large subunit	1.16754
Q9H1I8	ASCC2	Activating signal cointegrator 1 complex subunit 2	-2.16033		P24928	POLR2A	DNA-directed RNA polymerase II subunit RPB1	1.26606
Q9H553	ALG2	Alpha-1,3/1,6-mannosyltransferase ALG2	-10.7849		P25325	MPST	3-mercaptopyruvate sulfurtransferase	11.363
Q9H6H4	REEP4	Receptor expression-enhancing protein 4	-12.0779		P28066	PSMA5	Proteasome subunit alpha type-5	1.10101
Q9H8H2	DDX31	Probable ATP-dependent RNA helicase DDX31	-11.1272		P28340	POLD1	DNA polymerase delta catalytic subunit	1.08615
Q9HAU5	UPF2	Regulator of nonsense transcripts 2	-11.0891		P28702	RXRB	Retinoic acid receptor RXR-beta	10.3715
Q9NQH7	XPNPEP3	Probable Xaa-Pro aminopeptidase 3	-1.5747		P29692	EEF1D	Elongation factor 1-delta	1.00031
Q9NU53	GINM1	Glycoprotein integral membrane protein 1	-9.35331		P30530	AXL	Tyrosine-protein kinase receptor UFO	8.6364
Q9NW08	POLR3B	DNA-directed RNA polymerase III subunit RPC2	-3.38215		P30622	CLIP1	CAP-Gly domain-containing linker protein 1	11.4854
Q9NXR5	ANKRD10	Ankyrin repeat domain-containing protein 10	-11.1699		P31146	CORO1A	Coronin-1A	1.00312
Q9NXV2	KCTD5	BTB/POZ domain-containing protein KCTD5	-1.25713		P31323	PRKAR2B	cAMP-dependent protein kinase type II-beta regulatory subunit	6.55008
Q9NZJ5	EIF2AK3	Eukaryotic translation initiation factor 2-alpha kinase 3	-8.58118		P31350	RRM2	Ribonucleoside-diphosphate reductase subunit M2	1.14715
Q9NZJ7	MTCH1	Mitochondrial carrier homolog 1	-11.3617		P31483	TIA1	Nucleolysin TIA-1 isoform p40	11.0201
Q9P0T7	TMEM9	Transmembrane protein 9	-1.85254		P32004	L1CAM	Neural cell adhesion molecule L1	11.0205
Q9UBB9	TFIP11	Tuftelin-interacting protein 11	-10.9174		P32321	DCTD	Deoxycytidylate deaminase	11.3472
Q9UBF1	MAGEC2	Melanoma-associated antigen C2	-1.3507		P32322	PYCR1	Pyrroline-5-carboxylate reductase 1, mitochondrial	1.06501
Q9UBF6	RNF7	RING-box protein 2	-11.6095		P33527	ABCC1	Multidrug resistance-associated protein 1	2.23659
Q9UBP9	GULP1	PTB domain-containing engulfment adapter protein 1	-10.2217		P33981	TTK	Dual specificity protein kinase TTK	1.10653
Q9UDY4	DNAJB4	DnaJ homolog subfamily B member 4	-12.6345		P35249	RFC4	Replication factor C subunit 4	1.031
Q9UJP4	KLHL21	Kelch-like protein 21	-9.82809		P35573	AGL	Glycogen debranching enzyme	8.3272
Q9UJY1	HSPB8	Heat shock protein beta-8	-1.92631		P35611	ADD1	Alpha-adducin	11.7788
Q9UK39	CCRN4L	Nocturnin	-10.1135		P37268	FDFT1	Squalene synthase	1.5695
Q9UK53	ING1	Inhibitor of growth protein 1	-3.29267		P38435	GGCX	Vitamin K-dependent gamma-carboxylase	2.28322
Q9UK58	CCNL1	Cyclin-L1	-11.0199		P38606	ATP6V1A	V-type proton ATPase catalytic subunit A	1.19118
Q9UKJ3	GPATCH8	G patch domain-containing protein 8	-1.79091		P40692	MLH1	DNA mismatch repair protein Mlh1	10.7415
Q9UL15	BAG5	BAG family molecular chaperone regulator 5	-11.1451		P40939	HADHA	Trifunctional enzyme subunit alpha, mitochondrial	1.11274
Q9ULX9	MAFF	Transcription factor MafF	-2.82646		P41208	CETN2	Centrin-2	1.51783
Q9Y240	CLEC11A	C-type lectin domain family 11 member A	-11.2381		P41214	EIF2D	Eukaryotic translation initiation factor 2D	1.33288
Q9Y276	BCS1L	Mitochondrial chaperone BCS1	-11.4537		Q6NXS1	PPP1R2P3	Protein phosphatase inhibitor 2-like protein 3	1.88577
Q9Y282	ERGIC3	Endoplasmic reticulum-Golgi intermediate compartment protein 3	-11.4449		P42566	EPS15	Epidermal growth factor receptor substrate 15	9.4967
Q9Y2H1	STK38L	Serine/threonine-protein kinase 38-like	-10.0634		P42892	ECE1	Endothelin-converting enzyme 1	1.29022
Q9Y2U8	LEMD3	Inner nuclear membrane protein Man1	-3.77608		P43246	MSH2	DNA mismatch repair protein Msh2	1.27427
Q9Y3A2	UTP11L	Probable U3 small nucleolar RNA-associated protein 11	-11.9139		P45954	ACADSB	Short/branched chain specific acyl-CoA dehydrogenase, mitochondrial	10.9595
Q9Y5Z9	UBIAD1	UbiA prenyltransferase domain-containing protein 1	-12.0499		P47895	ALDH1A3	Aldehyde dehydrogenase family 1 member A3	1.33094
Q9Y6D0	SELK	Selenoprotein K	-8.9412		P48449	LSS	Lanosterol synthase	12.6276
Q9Y6M5	SLC30A1	Zinc transporter 1	-10.9362		P49137	MAPKAPK2	MAP kinase-activated protein kinase 2	12.6841
Q9Y6Q3	ZFP37	Zinc finger protein 37 homolog	-1.01718		P49321	NASP	Nuclear autoantigenic sperm protein	1.10492
					P49593	PPM1F	Protein phosphatase 1F	12.2866
					P49642	PRIM1	DNA primase small subunit	1.13504
					P49815	TSC2	Tuberin	10.3434
					P49914	MTHFS	5-formyltetrahydrofolate cyclo-ligase	10.7321
					P49916	LIG3	DNA ligase 3	1.03596
					P49959	MRE11A	Double-strand break repair protein MRE11A	1.08774
					P50395	GDI2	Rab GDP dissociation inhibitor beta	1.0577
					P50479	PDLIM4	PDZ and LIM domain protein 4	1.15473
					P50542	PEX5	Peroxisomal targeting signal 1 receptor	11.392
					P50748	KNTC1	Kinetochore-associated protein 1	11.8637
					P50895	BCAM	Basal cell adhesion molecule	2.76166
					P50897	PPT1	Palmitoyl-protein thioesterase 1	1.15278
					P51159	RAB27A	Ras-related protein Rab-27A	1.15063
					P51858	HDGF	Hepatoma-derived growth factor	1.42498
					P52630	STAT2	Signal transducer and activator of transcription 2	11.919
					P52701	MSH6	DNA mismatch repair protein Msh6	1.09885
					P52756	RBM5	RNA-binding protein 5	1.21504
					P53597	SUCLG1	Succinyl-CoA ligase [ADP/GDP-forming] subunit alpha, mitochondrial	1.23785
					P54105	CLNS1A	Methylosome subunit pICln	1.15114
					P54252	ATXN3	Ataxin-3	10.7708
					P54725	RAD23A	UV excision repair protein RAD23 homolog A	11.6125
					P54727	RAD23B	UV excision repair protein RAD23 homolog B	1.90989
					P55060	CSE1L	Exportin-2	1.78898
					P55081	MFAP1	Microfibrillar-associated protein 1	1.42722
					P55084	HADHB	Trifunctional enzyme subunit beta, mitochondrial	1.07048
					P55209	NAP1L1	Nucleosome assembly protein 1-like 1	1.11812
					P57076	C21orf59	UPF0769 protein C21orf59	11.3696
					P57081	WDR4	tRNA (guanine-N(7)-)-methyltransferase non-catalytic subunit WDR4	10.94
					P57737	CORO7	Coronin-7	1.3329
					P57764	GSDMD	Gasdermin-D	1.02478
					P60604	UBE2G2	Ubiquitin-conjugating enzyme E2 G2	1.18997
					P60660	MYL6	Myosin light polypeptide 6	1.28863
					P61966	AP1S1	AP-1 complex subunit sigma-1A	11.9721
					P62310	LSM3	U6 snRNA-associated Sm-like protein LSm3	1.03652
					P62328	TMSB4X	Thymosin beta-4	11.876
					P63027	VAMP2	Vesicle-associated membrane protein 2	10.4723
					P63151	PPP2R2A	Serine/threonine-protein phosphatase 2A 55 kDa regulatory subunit B alpha isoform	1.4639
					P63172	DYNLT1	Dynein light chain Tctex-type 1	10.7863
					P63241	EIF5A	Eukaryotic translation initiation factor 5A-1	1.40848
					P67936	TPM4	Tropomyosin alpha-4 chain	1.63967
					P68371	TUBB4B	Tubulin beta-4B chain	1.07003
					P78347	GTF2I	General transcription factor II-I	1.16545
					P80217	IFI35	Interferon-induced 35 kDa protein	1.13775
					P82664	MRPS10	28S ribosomal protein S10, mitochondrial	8.23813
					P82914	MRPS15	28S ribosomal protein S15, mitochondrial	11.2202
					P84085	ARF5	ADP-ribosylation factor 5	11.3036
					P85037	FOXK1	Forkhead box protein K1	10.5218
					P98171	ARHGAP4	Rho GTPase-activating protein 4	1.28989
					Q00013	MPP1	55 kDa erythrocyte membrane protein	10.1077
					Q01196	RUNX1	Runt-related transcription factor 1	1.01663
					Q01968	OCRL	Inositol polyphosphate 5-phosphatase OCRL-1	8.88704
					Q01970	PLCB3	1-phosphatidylinositol 4,5-bisphosphate phosphodiesterase beta-3	11.3307
					Q02818	NUCB1	Nucleobindin-1	1.02112
					Q03001	DST	Dystonin	13.3568
					Q03164	KMT2A	Histone-lysine N-methyltransferase 2A	2.76252
					Q04760	GLO1	Lactoylglutathione lyase	1.17436
					Q05397	PTK2	Focal adhesion kinase 1	11.27
					Q08378	GOLGA3	Golgin subfamily A member 3	13.1214
					Q0VDG4	SCRN3	Secernin-3	9.81533
					Q12765	SCRN1	Secernin-1	1.01854
					Q12789	GTF3C1	General transcription factor 3C polypeptide 1	12.2085
					Q12802	AKAP13	A-kinase anchor protein 13	10.0676
					Q13153	PAK1	Serine/threonine-protein kinase PAK 1	11.3841
					Q13243	SRSF5	Serine/arginine-rich splicing factor 5	1.39029
					Q13287	NMI	N-myc-interactor	1.13414
					Q13561	DCTN2	Dynactin subunit 2	1.09626
					Q13573	SNW1	SNW domain-containing protein 1	1.15513
					Q13574	DGKZ	Diacylglycerol kinase zeta	7.88881
					Q13671	RIN1	Ras and Rab interactor 1	1.14082
					Q13813	SPTAN1	Spectrin alpha chain, non-erythrocytic 1	1.07388
					Q13867	BLMH	Bleomycin hydrolase	1.00673
					Q13950	RUNX2	Runt-related transcription factor 2	11.0376
					Q14011	CIRBP	Cold-inducible RNA-binding protein	1.05375
					Q14118	DAG1	Dystroglycan	1.21004
					Q14141	38961	Septin-6	11.8094
					Q14145	KEAP1	Kelch-like ECH-associated protein 1	11.1395
					Q14149	MORC3	MORC family CW-type zinc finger protein 3	1.45477
					Q14161	GIT2	ARF GTPase-activating protein GIT2	10.0392
					Q14181	POLA2	DNA polymerase alpha subunit B	1.31071
					Q14320	FAM50A	Protein FAM50A	1.00629
					Q14444	CAPRIN1	Caprin-1	1.2844
					Q14493	SLBP	Histone RNA hairpin-binding protein	1.39405
					Q14527	HLTF	Helicase-like transcription factor	11.3781
					Q14671	PUM1	Pumilio homolog 1	11.2373
					Q14764	MVP	Major vault protein	1.02977
					Q14790	CASP8	Caspase-8	1.05248
					Q14914	PTGR1	Prostaglandin reductase 1	1.1816
					Q14999	CUL7	Cullin-7	8.80489
					Q15004	KIAA0101	PCNA-associated factor	11.4444
					Q15022	SUZ12	Polycomb protein SUZ12	11.3357
					Q15036	SNX17	Sorting nexin-17	11.2601
					Q15054	POLD3	DNA polymerase delta subunit 3	1.23628
					Q15057	ACAP2	Arf-GAP with coiled-coil, ANK repeat and PH domain-containing protein 2	1.15251
					Q15058	KIF14	Kinesin-like protein KIF14	10.3938
					Q15059	BRD3	Bromodomain-containing protein 3	1.34513
					Q15170	TCEAL1	Transcription elongation factor A protein-like 1	12.019
					Q15311	RALBP1	RalA-binding protein 1	10.1928
					Q15334	LLGL1	Lethal(2) giant larvae protein homolog 1	9.45091
					Q15428	SF3A2	Splicing factor 3A subunit 2	1.03935
					Q15475	SIX1	Homeobox protein SIX1	10.508
					Q15477	SKIV2L	Helicase SKI2W	2.16857
					Q15642	TRIP10	Cdc42-interacting protein 4	9.90092
					Q15651	HMGN3	High mobility group nucleosome-binding domain-containing protein 3	1.13781
					Q15750	TAB1	TGF-beta-activated kinase 1 and MAP3K7-binding protein 1	10.5769
					Q15773	MLF2	Myeloid leukemia factor 2	1.14006
					Q15906	VPS72	Vacuolar protein sorting-associated protein 72 homolog	11.07
					Q16401	PSMD5	26S proteasome non-ATPase regulatory subunit 5	11.2082
					Q16512	PKN1	Serine/threonine-protein kinase N1	12.3809
					Q16643	DBN1	Drebrin	1.13682
					Q16718	NDUFA5	NADH dehydrogenase [ubiquinone] 1 alpha subcomplex subunit 5	1.11655
					Q16877	PFKFB4	6-phosphofructo-2-kinase/fructose-2,6-bisphosphatase 4	9.23143
					Q2TAL8	QRICH1	Glutamine-rich protein 1	1.68165
					Q2TBE0	CWF19L2	CWF19-like protein 2	11.9372
					Q3KQU3	MAP7D1	MAP7 domain-containing protein 1	1.84098
					Q3KQV9	UAP1L1	UDP-N-acetylhexosamine pyrophosphorylase-like protein 1	8.61363
					Q49AR2	C5orf22	UPF0489 protein C5orf22	9.78559
					Q4G176	ACSF3	Acyl-CoA synthetase family member 3, mitochondrial	3.81866
					Q4KMQ1	TPRN	Taperin	9.88369
					Q4V328	GRIPAP1	GRIP1-associated protein 1	10.1214
					Q52LJ0	FAM98B	Protein FAM98B	1.06371
					Q53EL6	PDCD4	Programmed cell death protein 4	10.4972
					Q53EZ4	CEP55	Centrosomal protein of 55 kDa	10.2459
					Q53GG5	PDLIM3	PDZ and LIM domain protein 3	1.22365
					Q53GL7	PARP10	Poly [ADP-ribose] polymerase 10	9.85759
					Q53HC9	TSSC1	Protein TSSC1	10.1227
					Q562E7	WDR81	WD repeat-containing protein 81	9.29014
					Q567U6	CCDC93	Coiled-coil domain-containing protein 93	10.6718
					Q7Z2X7	PAGE2	P antigen family member 2	2.27749
					Q5JTZ9	AARS2	Alanine--tRNA ligase, mitochondrial	10.9057
					Q5QJ74	TBCEL	Tubulin-specific chaperone cofactor E-like protein	2.29982
					Q5T0F9	CC2D1B	Coiled-coil and C2 domain-containing protein 1B	10.5043
					Q5T280	C9orf114	Putative methyltransferase C9orf114	1.31802
					Q5T5P2	KIAA1217	Sickle tail protein homolog	1.04914
					Q5T5Y3	CAMSAP1	Calmodulin-regulated spectrin-associated protein 1	10.7633
					Q5TA45	CPSF3L	Integrator complex subunit 11	10.5747
					Q5W111	SPRYD7	SPRY domain-containing protein 7	10.4238
					Q66K14	TBC1D9B	TBC1 domain family member 9B	7.21993
					Q68CZ2	TNS3	Tensin-3	2.41525
					Q68D06	SLFN13	Schlafen family member 13	10.2681
					Q68DQ2	CRYBG3	Very large A-kinase anchor protein	7.28272
					Q6KB66	KRT80	Keratin, type II cytoskeletal 80	1.02526
					Q6N069	NAA16	N-alpha-acetyltransferase 16, NatA auxiliary subunit	8.44368
					Q6NUK1	SLC25A24	Calcium-binding mitochondrial carrier protein SCaMC-1	1.44612
					Q6NUM9	RETSAT	All-trans-retinol 13,14-reductase	12.4294
					Q6NXE6	ARMC6	Armadillo repeat-containing protein 6	12.3297
					Q6P1N0	CC2D1A	Coiled-coil and C2 domain-containing protein 1A	11.7299
					Q6P4E1	CASC4	Protein CASC4	1.40378
					Q6P4R8	NFRKB	Nuclear factor related to kappa-B-binding protein	9.24453
					Q6P5R6	RPL22L1	60S ribosomal protein L22-like 1	1.08981
					Q6PJG2	ELMSAN1	ELM2 and SANT domain-containing protein 1	1.20039
					Q6PJG6	BRAT1	BRCA1-associated ATM activator 1	1.18831
					Q6PK81	ZNF773	Zinc finger protein 773	8.01238
					Q6STE5	SMARCD3	SWI/SNF-related matrix-associated actin-dependent regulator of chromatin subfamily D member 3	10.573
					Q6UN15	FIP1L1	Pre-mRNA 3-end-processing factor FIP1	1.03636
					Q6UUV9	CRTC1	CREB-regulated transcription coactivator 1	9.97344
					Q6UWE0	LRSAM1	E3 ubiquitin-protein ligase LRSAM1	8.95373
					Q6WCQ1	MPRIP	Myosin phosphatase Rho-interacting protein	11.8531
					Q709C8	VPS13C	Vacuolar protein sorting-associated protein 13C	9.35374
					Q70E73	RAPH1	Ras-associated and pleckstrin homology domains-containing protein 1	1.04837
					Q712K3	UBE2R2	Ubiquitin-conjugating enzyme E2 R2	10.8853
					Q71U36	TUBA1A	Tubulin alpha-1A chain	1.01806
					Q7L311	ARMCX2	Armadillo repeat-containing X-linked protein 2	1.0549
					Q7L5D6	GET4	Golgi to ER traffic protein 4 homolog	1.25458
					Q7L5Y9	MAEA	Macrophage erythroblast attacher	9.85644
					Q7L7X3	TAOK1	Serine/threonine-protein kinase TAO1	1.14169
					Q7LG56	RRM2B	Ribonucleoside-diphosphate reductase subunit M2 B	9.42779
					Q7LGA3	HS2ST1	Heparan sulfate 2-O-sulfotransferase 1	1.03533
					Q7Z3E5	ARMC9	LisH domain-containing protein ARMC9	8.55905
					Q7Z3J3	RGPD4	RanBP2-like and GRIP domain-containing protein 4	6.3936
					Q7Z3K3	POGZ	Pogo transposable element with ZNF domain	1.01216
					Q7Z434	MAVS	Mitochondrial antiviral-signaling protein	11.4647
					Q7Z4H3	HDDC2	HD domain-containing protein 2	1.24228
					Q7Z4V5	HDGFRP2	Hepatoma-derived growth factor-related protein 2	1.16357
					Q7Z6M4	MTERF4	Transcription termination factor 4, mitochondrial	1.47867
					Q86TU7	SETD3	Histone-lysine N-methyltransferase setd3	1.00926
					Q86U44	METTL3	N6-adenosine-methyltransferase 70 kDa subunit	12.4215
					Q86U86	PBRM1	Protein polybromo-1	1.15487
					Q86UD0	SAPCD2	Suppressor APC domain-containing protein 2	8.30547
					Q86UU1	PHLDB1	Pleckstrin homology-like domain family B member 1	9.73995
					Q86V21	AACS	Acetoacetyl-CoA synthetase	1.04278
					Q86VI3	IQGAP3	Ras GTPase-activating-like protein IQGAP3	11.6966
					Q86VS8	HOOK3	Protein Hook homolog 3	10.2376
					Q86W92	PPFIBP1	Liprin-beta-1	1.21656
					Q86X10	RALGAPB	Ral GTPase-activating protein subunit beta	3.69903
					Q86X27	RALGPS2	Ras-specific guanine nucleotide-releasing factor RalGPS2	1.0138
					Q86XI2	NCAPG2	Condensin-2 complex subunit G2	1.08194
					Q86YR5	GPSM1	G-protein-signaling modulator 1	1.42593
					Q8IUR7	ARMC8	Armadillo repeat-containing protein 8	1.54382
					Q8IVF2	AHNAK2	Protein AHNAK2	11.4879
					Q8IWA4	MFN1	Mitofusin-1	2.11006
					Q8IWR0	ZC3H7A	Zinc finger CCCH domain-containing protein 7A	1.0364
					Q8IXI2	RHOT1	Mitochondrial Rho GTPase 1	10.0493
					Q8IXK0	PHC2	Polyhomeotic-like protein 2	10.7521
					Q8IXM3	MRPL41	39S ribosomal protein L41, mitochondrial	1.46106
					Q8IY18	SMC5	Structural maintenance of chromosomes protein 5	10.8519
					Q8IY37	DHX37	Probable ATP-dependent RNA helicase DHX37	1.22944
					Q8IY81	FTSJ3	pre-rRNA processing protein FTSJ3	1.04693
					Q8IYS1	PM20D2	Peptidase M20 domain-containing protein 2	11.4863
					Q8IZ07	ANKRD13A	Ankyrin repeat domain-containing protein 13A	8.15271
					Q8IZ69	TRMT2A	tRNA (uracil-5-)-methyltransferase homolog A	10.7759
					Q8IZV5	RDH10	Retinol dehydrogenase 10	11.7015
					Q8N122	RPTOR	Regulatory-associated protein of mTOR	9.02465
					Q8N1G2	CMTR1	Cap-specific mRNA (nucleoside-2-O-)-methyltransferase 1	11.7548
					Q8N3D4	EHBP1L1	EH domain-binding protein 1-like protein 1	1.49773
					Q8N3F8	MICALL1	MICAL-like protein 1	8.6687
					Q8N6H7	ARFGAP2	ADP-ribosylation factor GTPase-activating protein 2	1.17302
					Q8N806	UBR7	Putative E3 ubiquitin-protein ligase UBR7	1.90531
					Q8N8N7	PTGR2	Prostaglandin reductase 2	11.1751
					Q8N8R5	C2orf69	UPF0565 protein C2orf69	1.89158
					Q8NB90	SPATA5	Spermatogenesis-associated protein 5	1.01471
					Q8NBJ4	GOLM1	Golgi membrane protein 1	11.7947
					Q8NBT2	SPC24	Kinetochore protein Spc24	10.5015
					Q8NCF5	NFATC2IP	NFATC2-interacting protein	9.9775
					Q8NCH0	CHST14	Carbohydrate sulfotransferase 14	9.87795
					Q8NCM8	DYNC2H1	Cytoplasmic dynein 2 heavy chain 1	8.19095
					Q8NCN4	RNF169	E3 ubiquitin-protein ligase RNF169	9.72016
					Q8ND90	PNMA1	Paraneoplastic antigen Ma1	7.09923
					Q8NDI1	EHBP1	EH domain-binding protein 1	9.48715
					Q8NEY1	NAV1	Neuron navigator 1	9.33936
					Q8TB72	PUM2	Pumilio homolog 2	10.5117
					Q8TBC4	UBA3	NEDD8-activating enzyme E1 catalytic subunit	1.06506
					Q8TBX8	PIP4K2C	Phosphatidylinositol 5-phosphate 4-kinase type-2 gamma	1.13006
					Q8TCU4	ALMS1	Alstrom syndrome protein 1	1.37568
					Q8TER5	ARHGEF40	Rho guanine nucleotide exchange factor 40	9.96967
					Q8TF05	PPP4R1	Serine/threonine-protein phosphatase 4 regulatory subunit 1	8.90981
					Q8WUB8	PHF10	PHD finger protein 10	9.47777
					Q8WUF5	PPP1R13L	RelA-associated inhibitor	10.3897
					Q8WUZ0	BCL7C	B-cell CLL/lymphoma 7 protein family member C	10.9459
					Q8WV22	NSMCE1	Non-structural maintenance of chromosomes element 1 homolog	1.02891
					Q8WV41	SNX33	Sorting nexin-33	1.1892
					Q8WVB6	CHTF18	Chromosome transmission fidelity protein 18 homolog	8.15148
					Q8WVV9	HNRNPLL	Heterogeneous nuclear ribonucleoprotein L-like	1.13091
					Q8WVX9	FAR1	Fatty acyl-CoA reductase 1	11.229
					Q8WX93	PALLD	Palladin	1.03848
					Q8WY36	BBX	HMG box transcription factor BBX	7.94015
					Q8WZA0	LZIC	Protein LZIC	1.37806
					Q92541	RTF1	RNA polymerase-associated protein RTF1 homolog	1.03135
					Q92610	ZNF592	Zinc finger protein 592	10.3312
					Q92620	DHX38	Pre-mRNA-splicing factor ATP-dependent RNA helicase PRP16	1.27952
					Q92665	MRPS31	28S ribosomal protein S31, mitochondrial	1.00003
					Q92759	GTF2H4	General transcription factor IIH subunit 4	12.5452
					Q92785	DPF2	Zinc finger protein ubi-d4	1.04385
					Q92871	PMM1	Phosphomannomutase 1	10.8988
					Q92882	OSTF1	Osteoclast-stimulating factor 1	10.5863
					Q92896	GLG1	Golgi apparatus protein 1	1.31399
					Q92979	EMG1	Ribosomal RNA small subunit methyltransferase NEP1	1.94405
					Q92995	USP13	Ubiquitin carboxyl-terminal hydrolase 13	10.6433
					Q93073	SECISBP2L	Selenocysteine insertion sequence-binding protein 2-like	7.15103
					Q969E4	TCEAL3	Transcription elongation factor A protein-like 3	1.46369
					Q969I6	SLC38A4	Sodium-coupled neutral amino acid transporter 4	1.51164
					Q96A49	SYAP1	Synapse-associated protein 1	1.04025
					Q96AD5	PNPLA2	Patatin-like phospholipase domain-containing protein 2	9.24843
					Q96AX1	VPS33A	Vacuolar protein sorting-associated protein 33A	9.49277
					Q96B23	C18orf25	Uncharacterized protein C18orf25	2.49103
					Q96BY6	DOCK10	Dedicator of cytokinesis protein 10	1.04445
					Q96CB8	INTS12	Integrator complex subunit 12	11.1974
					Q96CM8	ACSF2	Acyl-CoA synthetase family member 2, mitochondrial	10.2487
					Q96CP2	FLYWCH2	FLYWCH family member 2	10.4196
					Q96D71	REPS1	RalBP1-associated Eps domain-containing protein 1	10.2691
					Q96E29	MTERF3	Transcription termination factor 3, mitochondrial	1.15986
					Q96EI5	TCEAL4	Transcription elongation factor A protein-like 4	1.33473
					Q96EK7	FAM120B	Constitutive coactivator of peroxisome proliferator-activated receptor gamma	9.98522
					Q96FQ6	S100A16	Protein S100-A16	1.09906
					Q96FV2	SCRN2	Secernin-2	1.01043
					Q96G28	CFAP36	Cilia- and flagella-associated protein 36	7.61386
					Q96G46	DUS3L	tRNA-dihydrouridine(47) synthase [NAD(P)(+)]-like	1.35023
					Q96GX9	APIP	Methylthioribulose-1-phosphate dehydratase	1.15914
					Q96IY1	NSL1	Kinetochore-associated protein NSL1 homolog	10.8305
					Q96JC1	VPS39	Vam6/Vps39-like protein	1.6687
					Q96KB5	PBK	Lymphokine-activated killer T-cell-originated protein kinase	1.21185
					Q96KQ7	EHMT2	Histone-lysine N-methyltransferase EHMT2	1.35461
					Q96MF7	NSMCE2	E3 SUMO-protein ligase NSE2	11.0881
					Q96P11	NSUN5	Probable 28S rRNA (cytosine-C(5))-methyltransferase	11.5428
					Q96P48	ARAP1	Arf-GAP with Rho-GAP domain, ANK repeat and PH domain-containing protein 1	8.44736
					Q96PZ2	FAM111A	Protein FAM111A	1.2893
					Q96R06	SPAG5	Sperm-associated antigen 5	10.149
					Q96RE7	NACC1	Nucleus accumbens-associated protein 1	11.7041
					Q96RN5	MED15	Mediator of RNA polymerase II transcription subunit 15	1.09348
					Q96RY7	IFT140	Intraflagellar transport protein 140 homolog	10.4591
					Q96S82	UBL7	Ubiquitin-like protein 7	7.99775
					Q96SB8	SMC6	Structural maintenance of chromosomes protein 6	11.1763
					Q96SZ6	CDK5RAP1	CDK5 regulatory subunit-associated protein 1	7.72303
					Q96T88	UHRF1	E3 ubiquitin-protein ligase UHRF1	1.93788
					Q99439	CNN2	Calponin-2	1.35098
					Q99471	PFDN5	Prefoldin subunit 5	12.2585
					Q99584	S100A13	Protein S100-A13	10.6012
					Q99598	TSNAX	Translin-associated protein X	1.22712
					Q99633	PRPF18	Pre-mRNA-splicing factor 18	8.50714
					Q99640	PKMYT1	Membrane-associated tyrosine- and threonine-specific cdc2-inhibitory kinase	8.34503
					Q99643	SDHC	Succinate dehydrogenase cytochrome b560 subunit, mitochondrial	10.72
					Q99661	KIF2C	Kinesin-like protein KIF2C	12.111
					Q99836	MYD88	Myeloid differentiation primary response protein MyD88	10.786
					Q99961	SH3GL1	Endophilin-A2	1.05331
					Q99973	TEP1	Telomerase protein component 1	7.37985
					Q9BQ52	ELAC2	Zinc phosphodiesterase ELAC protein 2	1.32223
					Q9BQE3	TUBA1C	Tubulin alpha-1C chain	1.24216
					Q9BQS8	FYCO1	FYVE and coiled-coil domain-containing protein 1	1.38202
					Q9BR76	CORO1B	Coronin-1B	1.07417
					Q9BRK5	SDF4	45 kDa calcium-binding protein	11.0788
					Q9BRR3	TMEM246	Transmembrane protein 246	8.2692
					Q9BRX2	PELO	Protein pelota homolog	1.47987
					Q9BRX5	GINS3	DNA replication complex GINS protein PSF3	1.11474
					Q9BSI4	TINF2	TERF1-interacting nuclear factor 2	8.06052
					Q9BSJ2	TUBGCP2	Gamma-tubulin complex component 2	1.66409
					Q9BTE6	AARSD1	Alanyl-tRNA editing protein Aarsd1	11.2297
					Q9BTE7	DCUN1D5	DCN1-like protein 5	1.10115
					Q9BTT0	ANP32E	Acidic leucine-rich nuclear phosphoprotein 32 family member E	1.43981
					Q9BTV5	FSD1	Fibronectin type III and SPRY domain-containing protein 1	1.18783
					Q9BTY7	HGH1	Protein HGH1 homolog	1.05487
					Q9BU02	THTPA	Thiamine-triphosphatase	1.07712
					Q9BUI4	POLR3C	DNA-directed RNA polymerase III subunit RPC3	1.05352
					Q9BV57	ADI1	1,2-dihydroxy-3-keto-5-methylthiopentene dioxygenase	1.17224
					Q9BV73	CEP250	Centrosome-associated protein CEP250	7.53907
					Q9BV86	NTMT1	N-terminal Xaa-Pro-Lys N-methyltransferase 1	12.4579
					Q9BWD1	ACAT2	Acetyl-CoA acetyltransferase, cytosolic	1.03057
					Q9BXV9	C14orf142	Uncharacterized protein C14orf142	1.50228
					Q9BXW9	FANCD2	Fanconi anemia group D2 protein	1.70398
					Q9BY42	RTFDC1	Protein RTF2 homolog	1.11066
					Q9BY43	CHMP4A	Charged multivesicular body protein 4a	11.7611
					Q9BZD4	NUF2	Kinetochore protein Nuf2	11.4362
					Q9BZV1	UBXN6	UBX domain-containing protein 6	1.56582
					Q9C0C2	TNKS1BP1	182 kDa tankyrase-1-binding protein	1.24856
					Q9C0D5	TANC1	Protein TANC1	10.5022
					Q9C0E2	XPO4	Exportin-4	2.25381
					Q9C0J8	WDR33	pre-mRNA 3 end processing protein WDR33	10.0423
					Q9GZZ9	UBA5	Ubiquitin-like modifier-activating enzyme 5	1.07733
					Q9H078	CLPB	Caseinolytic peptidase B protein homolog	11.9328
					Q9H0Q0	FAM49A	Protein FAM49A	1.28809
					Q9H0U9	TSPYL1	Testis-specific Y-encoded-like protein 1	1.42144
					Q9H0W8	SMG9	Protein SMG9	10.7217
					Q9H147	DNTTIP1	Deoxynucleotidyltransferase terminal-interacting protein 1	10.9224
					Q9H267	VPS33B	Vacuolar protein sorting-associated protein 33B	10.8132
					Q9H269	VPS16	Vacuolar protein sorting-associated protein 16 homolog	10.8696
					Q9H2J4	PDCL3	Phosducin-like protein 3	1.28699
					Q9H2L5	RASSF4	Ras association domain-containing protein 4	9.62309
					Q9H4L7	SMARCAD1	SWI/SNF-related matrix-associated actin-dependent regulator of chromatin subfamily A containing DEAD/H box 1	10.4151
					Q9H6U6	BCAS3	Breast carcinoma-amplified sequence 3	10.4152
					Q9H6X2	ANTXR1	Anthrax toxin receptor 1	11.4687
					Q9H6Y2	WDR55	WD repeat-containing protein 55	10.2907
					Q9H7F0	ATP13A3	Probable cation-transporting ATPase 13A3	9.65363
					Q9H814	PHAX	Phosphorylated adapter RNA export protein	1.13303
					Q9H832	UBE2Z	Ubiquitin-conjugating enzyme E2 Z	1.16927
					Q9H987	SYNPO2L	Synaptopodin 2-like protein	1.25191
					Q9H9T3	ELP3	Elongator complex protein 3	10.8756
					Q9HCE5	METTL14	N6-adenosine-methyltransferase subunit METTL14	1.10442
					Q9HCH5	SYTL2	Synaptotagmin-like protein 2	9.71647
					Q9HCK8	CHD8	Chromodomain-helicase-DNA-binding protein 8	12.6032
					Q9HD42	CHMP1A	Charged multivesicular body protein 1a	7.52426
					Q9NP77	SSU72	RNA polymerase II subunit A C-terminal domain phosphatase SSU72	10.8919
					Q9NPD8	UBE2T	Ubiquitin-conjugating enzyme E2 T	11.628
					Q9NQS1	AVEN	Cell death regulator Aven	10.1254
					Q9NR46	SH3GLB2	Endophilin-B2	1.84177
					Q9NRR5	UBQLN4	Ubiquilin-4	11.545
					Q9NRY5	FAM114A2	Protein FAM114A2	10.1456
					Q9NRY6	PLSCR3	Phospholipid scramblase 3	6.0894
					Q9NS87	KIF15	Kinesin-like protein KIF15	1.05509
					Q9NSI2	FAM207A	Protein FAM207A	9.58141
					Q9NUL3	STAU2	Double-stranded RNA-binding protein Staufen homolog 2	11.7387
					Q9NV88	INTS9	Integrator complex subunit 9	13.3493
					Q9NVF7	FBXO28	F-box only protein 28	10.2466
					Q9NVH0	EXD2	Exonuclease 3-5 domain-containing protein 2	2.49967
					Q9NVI1	FANCI	Fanconi anemia group I protein	12.194
					Q9NVN8	GNL3L	Guanine nucleotide-binding protein-like 3-like protein	1.36263
					Q9NVU7	SDAD1	Protein SDA1 homolog	11.7128
					Q9NW82	WDR70	WD repeat-containing protein 70	2.22843
					Q9NWV8	BABAM1	BRISC and BRCA1-A complex member 1	1.31506
					Q9NWY4	C4orf27	UPF0609 protein C4orf27	11.2687
					Q9NWZ5	UCKL1	Uridine-cytidine kinase-like 1	9.90523
					Q9NX08	COMMD8	COMM domain-containing protein 8	11.5313
					Q9NX55	HYPK	Huntingtin-interacting protein K	1.75772
					Q9NXH8	TOR4A	Torsin-4A	8.93809
					Q9NXH9	TRMT1	tRNA (guanine(26)-N(2))-dimethyltransferase	11.1187
					Q9NXX6	NSMCE4A	Non-structural maintenance of chromosomes element 4 homolog A	1.10753
					Q9NY27	PPP4R2	Serine/threonine-protein phosphatase 4 regulatory subunit 2	2.07541
					Q9NZ52	GGA3	ADP-ribosylation factor-binding protein GGA3	10.5645
					Q9P000	COMMD9	COMM domain-containing protein 9	10.3889
					Q9P0K7	RAI14	Ankycorbin	11.1882
					Q9P0P0	RNF181	E3 ubiquitin-protein ligase RNF181	1.13818
					Q9P0S3	ORMDL1	ORM1-like protein 1	1.46695
					Q9P0U3	SENP1	Sentrin-specific protease 1	9.1041
					Q9P2T1	GMPR2	GMP reductase 2	1.05388
					Q9UBB4	ATXN10	Ataxin-10	12.4202
					Q9UBD5	ORC3	Origin recognition complex subunit 3	2.1966
					Q9UBI1	COMMD3	COMM domain-containing protein 3	1.20567
					Q9UBI4	STOML1	Stomatin-like protein 1	7.8552
					Q9UBW7	ZMYM2	Zinc finger MYM-type protein 2	1.9
					Q9UDY8	MALT1	Mucosa-associated lymphoid tissue lymphoma translocation protein 1	9.54121
					Q9UEE9	CFDP1	Craniofacial development protein 1	2.01722
					Q9UET6	FTSJ1	Putative tRNA (cytidine(32)/guanosine(34)-2-O)-methyltransferase	1.12029
					Q9UEY8	ADD3	Gamma-adducin	10.7321
					Q9UGN5	PARP2	Poly [ADP-ribose] polymerase 2	12.076
					Q9UGV2	NDRG3	Protein NDRG3	1.02302
					Q9UHB6	LIMA1	LIM domain and actin-binding protein 1	1.09007
					Q9UHD9	UBQLN2	Ubiquilin-2	1.12196
					Q9UI42	CPA4	Carboxypeptidase A4	12.1311
					Q9UIG0	BAZ1B	Tyrosine-protein kinase BAZ1B	11.9832
					Q9UII4	HERC5	E3 ISG15--protein ligase HERC5	1.03763
					Q9UJ04	TSPYL4	Testis-specific Y-encoded-like protein 4	9.16767
					Q9UJU6	DBNL	Drebrin-like protein	1.11183
					Q9UK45	LSM7	U6 snRNA-associated Sm-like protein LSm7	1.54348
					Q9UK59	DBR1	Lariat debranching enzyme	1.00664
					Q9UK76	HN1	Hematological and neurological expressed 1 protein	1.50652
					Q9UKB1	FBXW11	F-box/WD repeat-containing protein 11	10.4479
					Q9UKK3	PARP4	Poly [ADP-ribose] polymerase 4	10.6549
					Q9UKL0	RCOR1	REST corepressor 1	1.0682
					Q9UKS6	PACSIN3	Protein kinase C and casein kinase substrate in neurons protein 3	11.5085
					Q9ULV3	CIZ1	Cip1-interacting zinc finger protein	10.6767
					Q9UMX0	UBQLN1	Ubiquilin-1	1.56285
					Q9UMX1	SUFU	Suppressor of fused homolog	11.0381
					Q9UMX5	NENF	Neudesin	1.01535
					Q9UN36	NDRG2	Protein NDRG2	9.75045
					Q9UN81	L1RE1	LINE-1 retrotransposable element ORF1 protein	1.21646
					Q9UNH7	SNX6	Sorting nexin-6	1.10321
					Q9UNQ2	DIMT1	Probable dimethyladenosine transferase	1.02841
					Q9UNS1	TIMELESS	Protein timeless homolog	8.46441
					Q9UPN4	CEP131	Centrosomal protein of 131 kDa	1.54731
					Q9UPU5	USP24	Ubiquitin carboxyl-terminal hydrolase 24	1.51591
					Q9UQB8	BAIAP2	Brain-specific angiogenesis inhibitor 1-associated protein 2	12.4447
					Q9Y224	C14orf166	UPF0568 protein C14orf166	1.10603
					Q9Y2U5	MAP3K2	Mitogen-activated protein kinase kinase kinase 2	11.1769
					Q9Y2X0	MED16	Mediator of RNA polymerase II transcription subunit 16	11.4823
					Q9Y303	AMDHD2	Putative N-acetylglucosamine-6-phosphate deacetylase	9.43278
					Q9Y3B8	REXO2	Oligoribonuclease, mitochondrial	1.25392
					Q9Y3C4	TPRKB	EKC/KEOPS complex subunit TPRKB	1.12101
					Q9Y3D0	FAM96B	Mitotic spindle-associated MMXD complex subunit MIP18	1.13685
					Q9Y3D8	AK6	Adenylate kinase isoenzyme 6	1.07766
					Q9Y3E7	CHMP3	Charged multivesicular body protein 3	11.7831
					Q9Y3I1	FBXO7	F-box only protein 7	10.1028
					Q9Y3R5	DOPEY2	Protein dopey-2	10.3808
					Q9Y446	PKP3	Plakophilin-3	9.53429
					Q9Y448	KNSTRN	Small kinetochore-associated protein	10.2659
					Q9Y4G6	TLN2	Talin-2	6.71971
					Q9Y4K1	AIM1	Absent in melanoma 1 protein	11.2827
					Q9Y5K5	UCHL5	Ubiquitin carboxyl-terminal hydrolase isozyme L5	10.6459
					Q9Y5Q0	FADS3	Fatty acid desaturase 3	1.6351
					Q9Y5Q8	GTF3C5	General transcription factor 3C polypeptide 5	1.00551
					Q9Y5X3	SNX5	Sorting nexin-5	11.7724
					Q9Y5Z7	HCFC2	Host cell factor 2	11.2116
					Q9Y608	LRRFIP2	Leucine-rich repeat flightless-interacting protein 2	11.2571
					Q9Y617	PSAT1	Phosphoserine aminotransferase	1.0092
					Q9Y657	SPIN1	Spindlin-1	11.0585
					Q9Y6D9	MAD1L1	Mitotic spindle assembly checkpoint protein MAD1	12.2193
					Q9Y6I4	USP3	Ubiquitin carboxyl-terminal hydrolase 3	10.704
					Q9Y6Q9	NCOA3	Nuclear receptor coactivator 3	9.1335

## Sheet: summary
	A549	D41-Mel	H226	H1650	MC38	Mel-Ho	SK-Mel
Overall detected	3789	3787	3550	3960	3204	4126	4130
Unchanged	3314	3450	3280	3702	2527	3510	3360
Up in AHA	242	146	73	130	452	430	163
Down in AHA	233	191	197	128	225	186	607
